# Supplementary material for: Nucleoid remodeling during environmental adaptation is regulated by HU-dependent DNA bundling
Source: Nat Commun. 2020 Jun 9;11:2905. doi: 10.1038/s41467-020-16724-5 (PMC7283360; doi:10.1038/s41467-020-16724-5)
Supplement: Supplementary file 4 — Supplementary Data 1 [file 41467_2020_16724_MOESM4_ESM.xlsx]

## Sheet: Table S3
Entrez ID	Symbol	logFC	logCPM	PValue	FDR
948817	yfcZ	3.8322	7.24353	2.63e-06	0.00347448
946621	yehC	5.19478	2.26654	3.79e-06	0.00347448
945508	dmsA	4.2035	6.57274	4.35e-06	0.00347448
945466	bssR	4.59726	4.40628	4.55e-06	0.00347448
945515	ycaD	-2.57152	6.38488	6.02e-06	0.00347448
945501	serW	4.94331	7.24333	6.03e-06	0.00347448
945714	serX	4.94331	7.24333	6.03e-06	0.00347448
946619	yehD	4.61423	4.23207	8.15e-06	0.00404153
948571	nrfA	4.37159	6.26305	9.02e-06	0.00404153
944927	ynfK	3.15151	5.88329	1.09e-05	0.00439307
947173	serV	4.08005	8.72441	1.29e-05	0.00443599
945948	uspF	3.4901	7.08136	1.32e-05	0.00443599
945780	narH	3.89189	6.13261	1.71e-05	0.00494176
944795	caiF	3.2684	4.62673	1.78e-05	0.00494176
948667	frdA	2.81463	8.10167	1.84e-05	0.00494176
947462	yqgA	3.0494	4.90803	2.06e-05	0.0051846
947129	raiA	4.88524	11.487	2.49e-05	0.0051846
948085	ysaA	3.1087	5.44809	2.51e-05	0.0051846
945513	focA	3.43704	9.24095	2.51e-05	0.0051846
945507	dmsB	3.6796	3.70598	2.57e-05	0.0051846
947195	hypA	6.06055	3.00483	2.89e-05	0.0055462
945807	narJ	3.45936	4.24548	3.03e-05	0.00554857
948481	glyT	3.62974	4.62568	3.21e-05	0.00563512
947104	malI	2.86472	4.77303	3.52e-05	0.00573542
947536	ygcP	2.45504	3.64697	3.56e-05	0.00573542
945450	ybjG	-2.43528	5.85753	3.74e-05	0.0057432
948666	frdB	2.54688	6.29059	3.84e-05	0.0057432
945902	hybO	3.15682	5.94165	4.23e-05	0.00604394
947868	nirB	4.99148	8.92179	4.56e-05	0.00604394
948114	lldP	-4.41293	7.64685	4.63e-05	0.00604394
947909	feoA	3.14311	5.07318	4.65e-05	0.00604394
945435	glnQ	-2.50947	4.63655	5.4e-05	0.00641119
944857	erpA	-2.14796	6.99659	5.5e-05	0.00641119
945621	glnP	-2.90426	4.05411	5.51e-05	0.00641119
947198	metZ	2.57275	3.78756	5.88e-05	0.00641119
947292	metW	2.57275	3.78756	5.88e-05	0.00641119
946037	metV	2.57275	3.78756	5.88e-05	0.00641119
944745	yaaJ	2.37831	6.19883	6.29e-05	0.0066793
946714	ccmA	2.11267	5.08986	6.88e-05	0.00711283
948905	yjjW	3.47702	4.48067	7.17e-05	0.00722794
945782	narG	5.62284	8.89702	7.66e-05	0.00740873
2847676	yifN	2.35101	5.55338	7.93e-05	0.00740873
949115	yhbU	4.10968	4.61194	8.16e-05	0.00740873
948573	nrfB	3.37276	3.14842	8.42e-05	0.00740873
946250	ydjX	2.24378	4.334	8.43e-05	0.00740873
944817	gpt	-2.57277	7.19164	8.56e-05	0.00740873
947881	nirD	3.57468	4.56163	8.63e-05	0.00740873
945113	apt	-2.01219	7.37344	0.00010312	0.0083003
948263	yieP	2.07561	7.78871	0.000105	0.0083003
944880	aspU	3.74899	6.86599	0.00010814	0.0083003
947541	aspV	3.74899	6.86599	0.00010814	0.0083003
948276	aspT	3.74899	6.86599	0.00010814	0.0083003
948812	yjjP	1.96196	4.70669	0.00010908	0.0083003
946813	napF	4.32346	5.72144	0.00011443	0.00833415
947110	abpA	2.25248	8.12163	0.00011758	0.00833415
945542	uxaB	3.28592	5.97559	0.00011962	0.00833415
947194	hypB	2.89887	3.60706	0.00011977	0.00833415
2847700	glmY	-4.00609	10.8473	0.00011986	0.00833415
948419	rraA	2.51602	9.80874	0.00012796	0.00874686
2847684	sibD	-3.85267	9.62955	0.00013216	0.00888324
5061506	ryfD	-4.72734	12.1092	0.00013986	0.0092375
945998	rimL	2.28347	6.2149	0.00014201	0.0092375
947586	ebgR	2.37864	6.01673	0.00014506	0.00928637
947669	yhbT	2.91234	7.39049	0.00016692	0.0105183
945676	ycfP	1.97765	7.22618	0.00017094	0.0106061
948823	fadI	1.92172	4.49254	0.00017663	0.0106848
946217	ydiV	1.86541	6.26717	0.00017765	0.0106848
945517	pflA	1.9589	8.59814	0.00018222	0.0106848
948124	selA	1.76495	5.84158	0.00018372	0.0106848
948028	gadX	2.27026	7.44318	0.00018677	0.0106848
946404	uspC	2.46277	4.97311	0.00018851	0.0106848
945602	putP	-1.61532	5.1707	0.00019126	0.0106848
945016	xynR	-1.91068	4.38036	0.0001934	0.0106848
946766	yfbS	2.08797	6.65627	0.00020085	0.0108339
948195	uhpB	-2.04858	4.48601	0.00020147	0.0108339
946978	uraA	-1.63766	5.72235	0.00021038	0.011164
945260	miaB	-1.78123	7.09407	0.00021987	0.0115162
944797	aceK	-1.99207	5.11569	0.00023685	0.0122463
947192	hypC	4.74217	1.84857	0.00025101	0.012814
946148	rsxA	-1.83722	5.85657	0.00025762	0.0129363
945929	rzpD	-2.53767	6.15611	0.00025982	0.0129363
945278	yahB	1.80815	6.26516	0.00026741	0.0130978
945187	napD	4.27801	3.27793	0.00026956	0.0130978
948758	cybC	1.82612	5.52777	0.00027975	0.0133463
946698	napB	2.30181	3.31461	0.00028445	0.0133463
2847753	ryjA	-2.54787	4.43927	0.00028761	0.0133463
947256	ygdG	-1.59505	4.95601	0.00028791	0.0133463
945130	pmrD	2.20484	6.08109	0.00029273	0.0134158
947130	stpA	-3.9956	6.78957	0.0002984	0.0135217
948904	yjjI	3.0401	6.73147	0.00031014	0.0137634
948680	frdC	2.02477	4.96805	0.00031055	0.0137634
945545	ycbJ	3.01399	5.29644	0.00032005	0.0140298
948472	yacC	1.82185	7.44198	0.00032993	0.0141801
946585	yafV	1.72914	5.33085	0.00033343	0.0141801
947093	napA	2.94814	7.09098	0.00033402	0.0141801
2847738	gapC	1.99263	8.41276	0.0003393	0.014254
948443	clpS	2.45071	6.93288	0.00034692	0.0143894
946025	ybjX	-2.03851	8.40807	0.00035137	0.0143894
945808	narI	2.65577	3.98533	0.00035646	0.0143894
5625555	NA	2.60682	2.86845	0.00035966	0.0143894
948581	nrfC	3.27779	1.82017	0.00036036	0.0143894
946857	yfeC	2.30471	6.58099	0.00036691	0.0145073
945762	ychH	2.9081	5.27693	0.00039319	0.0153955
8764968	fnrS	5.02897	7.35351	0.00041191	0.0159734
945520	ycaK	1.62605	4.57279	0.00043993	0.0168973
1450299	yibT	2.89868	5.60821	0.00045303	0.0170402
945482	ybjN	1.68556	7.87735	0.00045932	0.0170402
946780	yfcC	1.83563	5.90072	0.00046689	0.0170402
948580	nrfD	2.9492	2.12505	0.00046694	0.0170402
944784	thiP	-2.0383	4.20155	0.00046843	0.0170402
948178	uhpA	-1.83086	3.84465	0.00047317	0.0170402
2847757	nirC	2.4304	4.46603	0.00047322	0.0170402
945811	tyrV	-5.02143	4.18223	0.00048976	0.0172368
945820	tyrT	-5.02143	4.18223	0.00048976	0.0172368
945487	murJ	-1.82498	5.81119	0.00049217	0.0172368
945789	yjiM	1.76044	3.07891	0.00049578	0.0172368
948332	rrsA	3.68026	7.4926	0.00050164	0.0172916
948024	hdeD	1.92143	4.67545	0.00051306	0.0174445
947918	feoC	2.60688	3.98797	0.00051781	0.0174445
947169	pncC	-1.69643	4.73774	0.00051905	0.0174445
946985	guaB	-1.77908	6.98859	0.00054448	0.0180779
948956	efeU	-2.16482	4.59991	0.00054686	0.0180779
944846	gluQ	-1.63514	5.67516	0.00055668	0.0180905
945783	narK	5.11614	8.08763	0.00055671	0.0180905
948877	ampD	1.66247	4.30069	0.00056765	0.0180905
944790	folA	-1.59439	6.92574	0.00056962	0.0180905
948800	ybaQ	2.96144	6.14989	0.00056967	0.0180905
947619	mzrA	1.71881	6.16113	0.00059307	0.0186862
948973	pinR	4.02429	8.17913	0.00060851	0.0190242
944826	serT	-2.84506	4.8996	0.00062563	0.019409
947937	gntK	3.31478	5.95187	0.00063411	0.0195219
945904	uspE	2.22224	9.16863	0.00064249	0.0196301
944842	hybA	2.55612	5.18418	0.00065615	0.0198967
945897	yghE	-2.20746	7.03765	0.00066994	0.020163
948007	uspA	3.16784	9.59884	0.00069332	0.0207124
948658	aspA	2.91118	11.6934	0.00070579	0.0209298
948796	ydfZ	2.05004	4.26367	0.00071395	0.0210173
946088	pinQ	4.63094	7.79643	0.00072564	0.0212066
947599	uxaC	1.63079	4.63854	0.0007389	0.02127
949117	yhbV	2.33094	4.04961	0.0007471	0.02127
946306	thiB	-1.56847	4.43327	0.00074791	0.02127
947451	ydfK	4.05825	8.23268	0.00074891	0.02127
947343	glyU	2.74094	4.57345	0.00076447	0.0215602
946370	zwf	1.53506	7.55729	0.00079071	0.0220242
1450249	gnsA	2.12484	7.62992	0.00079185	0.0220242
947550	ybgO	1.47754	5.08219	0.00080164	0.022144
947202	thrW	2.98392	2.99268	0.00084207	0.0231025
7751646	sroH	-2.52851	10.1615	0.00086119	0.0234674
945339	chbB	2.01867	4.87154	0.00087202	0.0236031
945402	sdhA	-1.93982	8.10605	0.00089596	0.0240893
947043	bolA	1.47918	6.85793	0.00090966	0.0241779
948122	lldR	-2.62281	6.1381	0.00091124	0.0241779
948627	adiY	4.18603	4.65614	0.00091784	0.0241938
948264	rbsA	2.66793	7.28763	0.00094084	0.024639
948238	pstC	-1.87016	4.39465	0.00097527	0.0253253
949075	xanQ	1.37131	4.83061	0.0009796	0.0253253
4056032	yhcE	1.63031	4.19917	0.00099012	0.0254022
948367	yihM	2.85626	6.001	0.00099518	0.0254022
946844	evgS	2.46207	9.32845	0.00102037	0.0257645
946505	ynjE	1.52048	4.55083	0.00102759	0.0257645
948720	rplI	-2.15861	9.96642	0.00102854	0.0257645
948603	alsR	2.71548	7.7651	0.00105012	0.0259261
946184	marB	-1.70379	3.13354	0.00105383	0.0259261
944884	ileV	3.24762	2.30885	0.0010607	0.0259261
948339	ileT	3.24762	2.30885	0.0010607	0.0259261
947602	exuR	2.11772	8.84786	0.00106774	0.0259409
946546	sbmC	1.93515	4.0481	0.00108915	0.0263026
944809	yacL	1.84517	6.39225	0.00115444	0.0277135
947467	pppA	-1.29071	5.83475	0.00116201	0.0277301
945459	gsiB	-2.01081	5.67645	0.00117284	0.0278239
1450292	ysaB	1.91845	2.04902	0.00122561	0.0289057
1450242	rzoD	-2.24881	4.21852	0.00124199	0.0289495
945438	ybiR	-1.41416	4.72639	0.00124705	0.0289495
947848	yhdH	1.42996	5.24328	0.00125108	0.0289495
946612	nrdA	-1.44323	8.0456	0.00125618	0.0289495
947454	ansB	4.57926	8.21659	0.00127229	0.0290011
948518	yjbD	1.8693	4.82609	0.00127939	0.0290011
947867	crp	2.39771	10.7973	0.00127999	0.0290011
948792	folK	-1.38657	4.45496	0.00130055	0.0292003
947090	yfiR	1.86805	7.05635	0.00130326	0.0292003
946295	yccM	2.23008	5.5961	0.00134843	0.0300454
947919	feoB	2.01888	8.43049	0.00136449	0.0302361
949031	purE	-1.67981	2.75644	0.00140577	0.030908
948265	hsrA	1.2954	6.92977	0.00141014	0.030908
946533	plaP	-2.45199	9.93182	0.00143619	0.031309
948888	opgB	-1.70344	8.24783	0.00145285	0.0314914
946713	glpA	3.60744	6.72799	0.00146018	0.0314914
946078	ynaE	3.31517	8.84573	0.0015098	0.032218
945389	metK	-1.38383	7.46974	0.00150985	0.032218
946739	yfaZ	-1.65479	3.84293	0.00152268	0.032321
947068	grcA	2.63299	11.1017	0.00154292	0.032579
945993	rlhA	-1.3006	5.91661	0.00156035	0.0326547
948876	ylaC	2.76987	8.24692	0.0015627	0.0326547
946706	napC	1.74729	5.58759	0.0015757	0.0327566
947072	nudK	1.4704	5.92148	0.00159418	0.0329684
948411	sbp	1.6758	5.05634	0.00160223	0.0329684
947263	wrbA	2.76218	4.98998	0.00161551	0.0330328
945199	pheP	-1.61863	6.90109	0.00162818	0.0330328
948474	tyrU	-3.49094	5.60781	0.00162993	0.0330328
945043	yaiA	1.66162	4.62313	0.00165422	0.0333573
946123	yfjH	1.76777	5.74275	0.00167563	0.0335548
946333	pepT	2.17543	6.69128	0.00168081	0.0335548
947860	yhfA	1.38076	5.81742	0.00168897	0.0335548
946035	fdnG	3.32112	6.06734	0.00174818	0.0345608
947981	nikA	2.49	5.59005	0.00182758	0.0359071
947851	yheO	1.62099	7.13915	0.00183408	0.0359071
948794	fdnH	2.34998	3.70672	0.00186614	0.0363583
945321	abrB	1.64838	4.65218	0.00189929	0.0368261
947591	higB	2.03145	4.22745	0.00194704	0.0373994
948121	lldD	-2.6463	6.60103	0.0019474	0.0373994
947956	yhhA	1.46696	4.21879	0.0019624	0.0375087
945804	ycgN	-1.4203	6.20163	0.00200008	0.0379733
948637	melR	2.64578	5.42139	0.00200553	0.0379733
946847	lpxP	1.91523	7.8783	0.0020193	0.0380553
947781	smg	2.22883	6.65264	0.00208015	0.0388606
948256	ravA	1.9154	6.5097	0.00209004	0.0388606
948226	yieE	2.76364	7.97609	0.00209094	0.0388606
948368	yihL	2.89862	5.48024	0.00211601	0.0391462
946104	bssS	2.69656	7.63145	0.00217796	0.0401084
947580	nuoK	-1.48885	3.63791	0.00220132	0.0403542
947324	yqeF	-1.63087	6.11327	0.00223677	0.040704
947530	yqiJ	1.52669	5.15417	0.00224968	0.040704
946165	plsX	-1.58148	8.64386	0.00225068	0.040704
948635	melB	1.3515	6.19395	0.00228335	0.0411105
947986	nikB	2.72877	3.8775	0.00230022	0.0412302
944800	lspA	-1.34841	4.99107	0.0023185	0.041374
945434	ybiI	1.72537	1.8425	0.00233595	0.0415017
945763	ribA	1.306	7.74768	0.00235135	0.0415922
946912	eutK	-2.02877	2.83566	0.00237721	0.0417953
946793	truA	-1.69377	5.22238	0.00238357	0.0417953
1450232	torI	1.90933	3.38937	0.00241033	0.0419639
947455	yggM	2.31837	5.32028	0.00241399	0.0419639
947767	yhdV	-2.07359	1.38202	0.00244337	0.0422923
947259	glcA	-1.58619	3.98097	0.00248244	0.0423322
948653	cadC	1.39484	7.15813	0.00249685	0.0423322
946969	cysS	-1.228	6.73955	0.00249938	0.0423322
944890	alaV	2.13851	4.24474	0.0025144	0.0423322
947772	alaU	2.13851	4.24474	0.0025144	0.0423322
948337	alaT	2.13851	4.24474	0.0025144	0.0423322
947137	tag	1.44626	4.37461	0.00251925	0.0423322
7751647	yoaK	2.31713	1.90581	0.00252965	0.0423322
946871	yciE	1.48467	3.00393	0.00259296	0.0430784
1450285	ypeB	-1.9598	3.1602	0.0025956	0.0430784
947782	yrdD	1.6215	7.39104	0.00269098	0.0441376
945383	ybhB	-1.26018	5.36239	0.00270921	0.0441376
948506	zraS	1.56689	4.32202	0.00270957	0.0441376
944879	gmhB	1.38898	6.92673	0.00271752	0.0441376
946951	ymcE	3.38813	6.889	0.00272672	0.0441376
946990	fetA	1.67675	5.382	0.00273687	0.0441376
946247	chbR	2.03337	4.62959	0.00274303	0.0441376
948473	rrlB	6.23675	10.0966	0.00275462	0.0441376
947990	nikC	2.89271	3.17651	0.00275792	0.0441376
946134	rsxD	-1.5328	5.47768	0.00277901	0.0442993
946095	ydfR	3.04877	3.48487	0.00283232	0.0449714
948460	fabR	1.56377	8.56388	0.00287477	0.0454035
945426	ybiA	1.57933	3.37685	0.00288205	0.0454035
948708	bsmA	3.10951	7.09222	0.00298664	0.0468682
945712	ymfI	1.53394	4.69713	0.00300327	0.0468835
945449	fsaA	2.16609	3.77596	0.00301251	0.0468835
945229	uspG	1.75265	6.60141	0.00302249	0.0468835
946137	rsxC	-1.63869	6.92153	0.00307409	0.0474534
946146	rsxB	-1.32886	4.53469	0.00308276	0.0474534
947035	zupT	1.26554	6.13397	0.00312135	0.0478646
946480	zinT	1.76728	4.59628	0.00314507	0.0480458
946101	rzpQ	4.19615	5.54643	0.00319115	0.0485127
947807	rpmC	1.99541	8.89114	0.0031997	0.0485127
947582	nfeF	-1.18302	5.56396	0.00321684	0.04859
946114	ygcN	1.24125	5.41245	0.00324947	0.0488997
945605	aroG	1.53691	7.43835	0.00329763	0.0492722
7751633	NA	1.67615	2.03121	0.00329866	0.0492722
946971	ppk	1.26833	7.07407	0.00333333	0.0496063
948602	rpiB	2.99258	3.40517	0.00334803	0.0496419
