# Supplementary material for: Nucleoid remodeling during environmental adaptation is regulated by HU-dependent DNA bundling
Source: Nat Commun. 2020 Jun 9;11:2905. doi: 10.1038/s41467-020-16724-5 (PMC7283360; doi:10.1038/s41467-020-16724-5)
Supplement: Supplementary file 5 — Supplementary Data 2 [file 41467_2020_16724_MOESM5_ESM.xlsx]

## Sheet: Table S4
Entrez ID	Symbol	logFC	logCPM	PValue	FDR
946147	fumC	4.27298	7.2995	2.53e-12	1.07e-08
948258	asnA	-3.03159	4.92859	4.3e-11	9.04e-08
945103	asr	9.59142	9.32512	1.93e-10	2.7e-07
948895	osmY	4.49539	7.23456	7.91e-10	7.87e-07
945598	ymdF	4.1607	4.67652	9.35e-10	7.87e-07
947165	proX	4.44143	8.51611	1.38e-09	9.64e-07
946045	kdpA	3.59205	2.92465	1.79e-09	1.08e-06
945866	osmB	3.13116	3.98313	3.18e-09	1.67e-06
945356	ybgS	3.94852	5.15161	3.98e-09	1.72e-06
946132	poxB	4.73546	6.26395	4.42e-09	1.72e-06
945070	ybaY	2.72175	5.8321	4.5e-09	1.72e-06
947872	fic	2.25716	5.12181	5.02e-09	1.76e-06
945520	ycaK	-2.83527	4.06491	5.57e-09	1.8e-06
1450298	ytjA	3.18775	3.26201	8.02e-09	2.28e-06
948666	frdB	-4.17591	6.10365	8.12e-09	2.28e-06
948553	yjbJ	2.45049	6.52737	1.71e-08	4.5e-06
946219	ydiU	2.5647	7.50251	1.96e-08	4.85e-06
948323	metE	3.08071	5.93044	3e-08	6.74e-06
948668	frdD	-3.69404	4.99566	3.08e-08	6.74e-06
945929	rzpD	-2.60187	4.00946	3.2e-08	6.74e-06
946138	ynfM	3.31703	6.64297	4.06e-08	8.13e-06
947767	yhdV	4.20741	3.293	5.04e-08	9.64e-06
945865	tktB	3.42163	5.44564	5.62e-08	1.03e-05
946855	ypeC	1.98931	3.42239	6.41e-08	1.12e-05
945627	mdtG	2.57207	5.65494	6.76e-08	1.14e-05
947093	napA	-4.40723	6.71457	7.13e-08	1.15e-05
946347	yebV	3.25824	4.10632	8.43e-08	1.3e-05
946668	yeiH	2.07581	5.43805	8.67e-08	1.3e-05
946406	otsB	4.11255	5.75359	1.06e-07	1.54e-05
948680	frdC	-4.19359	4.54902	1.12e-07	1.58e-05
944797	aceK	3.08807	5.99886	1.51e-07	2.05e-05
948667	frdA	-3.94959	8.00393	1.58e-07	2.08e-05
946384	yecD	2.07237	4.69656	1.68e-07	2.15e-05
946173	sufE	2.3259	3.78499	2.35e-07	2.9e-05
947268	ygbE	2.56337	4.65809	2.45e-07	2.95e-05
948980	borD	-4.22796	6.10871	2.57e-07	3.01e-05
947450	kdpB	2.22443	3.03227	2.99e-07	3.16e-05
947723	gltD	2.02266	6.76181	3.02e-07	3.16e-05
947145	proW	3.85613	6.07357	3.02e-07	3.16e-05
945811	tyrV	3.80692	3.19963	3.08e-07	3.16e-05
945820	tyrT	3.80692	3.19963	3.08e-07	3.16e-05
944795	caiF	-2.69754	4.52059	3.17e-07	3.17e-05
948414	fpr	2.10009	7.20884	3.29e-07	3.22e-05
947536	ygcP	-2.84023	3.63421	3.68e-07	3.51e-05
945402	sdhA	3.45535	9.41107	3.89e-07	3.64e-05
947830	yhcO	3.37626	4.87462	4.68e-07	4.28e-05
945507	dmsB	-3.36816	3.61049	5.46e-07	4.88e-05
946500	efeB	2.09282	6.30124	6.05e-07	5.15e-05
946899	mntH	1.887	6.26405	6.15e-07	5.15e-05
946234	katE	3.24974	5.16042	6.22e-07	5.15e-05
945805	ygiV	1.94099	5.05825	6.25e-07	5.15e-05
945793	chaC	1.30297	4.62889	6.87e-07	5.56e-05
948573	nrfB	-3.34156	3.01275	7.39e-07	5.69e-05
946669	nfo	1.38114	5.85765	7.42e-07	5.69e-05
948956	efeU	2.68116	5.0022	7.45e-07	5.69e-05
946724	acnA	2.11151	7.53006	9e-07	6.71e-05
946229	aroH	1.90499	5.96839	9.1e-07	6.71e-05
947133	yciF	2.98179	3.9697	9.5e-07	6.88e-05
948571	nrfA	-3.60838	6.03415	9.65e-07	6.88e-05
948738	ytfI	-1.96547	4.72275	1.24e-06	8.52e-05
945322	sdhD	3.43285	7.07965	1.25e-06	8.52e-05
947599	uxaC	-2.25038	3.906	1.26e-06	8.52e-05
945544	napG	-4.18346	3.28733	1.31e-06	8.75e-05
946317	yeaR	3.32444	4.49725	1.55e-06	0.00010199
946587	pfo	2.03449	8.21512	1.59e-06	0.00010284
946659	yehX	2.4997	2.73875	1.74e-06	0.00011091
945554	ompF	-5.40151	13.3795	1.77e-06	0.00011091
946820	fadL	-2.11411	7.53987	1.95e-06	0.00012063
2847696	ygaY	1.88682	3.82831	2.01e-06	0.00012249
945984	napH	-4.07629	3.59016	2.05e-06	0.0001231
946813	napF	-5.21857	5.45834	2.22e-06	0.00013173
947470	yghG	-4.25625	2.31632	2.31e-06	0.00013471
946041	bdm	4.83856	1.54466	2.46e-06	0.00014191
946253	spy	3.11942	7.26821	2.7e-06	0.00015324
945662	leuZ	2.85368	4.70236	3.01e-06	0.00016899
945187	napD	-5.24204	3.09395	3.21e-06	0.00017757
946506	yeeO	1.45765	3.98228	3.48e-06	0.00019029
948534	yjbE	2.70556	1.98436	3.68e-06	0.00019846
945048	yaiE	-1.72826	6.87785	3.73e-06	0.00019846
948403	sodA	2.62244	10.7561	3.81e-06	0.00020043
946311	yeaQ	2.21179	5.80237	4.24e-06	0.00022031
946698	napB	-3.66169	3.05718	4.65e-06	0.00023828
946751	elaB	3.31846	5.87344	5.38e-06	0.00027258
945612	msyB	2.5772	5.00431	5.65e-06	0.00028296
948512	aceB	2.87814	7.64676	6.06e-06	0.00030004
946185	sufS	2.3396	5.60254	7.35e-06	0.00035949
946255	astC	2.70695	2.43395	7.65e-06	0.0003697
946014	mcbR	2.00333	5.32229	7.76e-06	0.00037082
2847753	ryjA	3.07337	4.93348	8.62e-06	0.00040722
948580	nrfD	-4.2764	1.85359	9.28e-06	0.0004336
946806	pdxH	1.43778	5.73807	9.38e-06	0.00043364
946608	mdtC	1.47993	4.64941	9.76e-06	0.00044608
946068	ydeI	2.12781	3.24302	9.92e-06	0.00044622
947881	nirD	-4.7134	4.43183	9.99e-06	0.00044622
948178	uhpA	2.21408	4.44692	1.01e-05	0.00044622
2847716	sslE	-2.31909	7.06047	1.07e-05	0.00046973
946146	rsxB	1.76907	4.77493	1.09e-05	0.0004733
945300	sdhB	3.11699	8.29489	1.25e-05	0.00053642
945383	ybhB	2.24637	6.23695	1.26e-05	0.00053693
945128	ompW	-2.86914	3.49808	1.36e-05	0.00057329
946626	yegS	2.30921	3.9345	1.47e-05	0.00061125
947538	fepB	1.55485	6.21048	1.49e-05	0.00061421
947440	sad	2.14461	5.34305	1.51e-05	0.00061484
947376	betB	2.63996	5.60786	1.53e-05	0.00061753
945603	efeO	2.26201	7.06652	1.55e-05	0.0006189
946660	yehY	2.85624	2.37478	1.58e-05	0.00062517
948340	yigF	-2.01771	2.39458	1.61e-05	0.0006343
946854	yfeO	1.57268	5.26828	1.64e-05	0.0006391
946137	rsxC	1.90687	7.06355	1.66e-05	0.00064234
945287	ybfG	-1.9453	2.67841	1.7e-05	0.00065182
948653	cadC	-1.57504	7.12282	1.83e-05	0.00068884
948615	hybB	-3.01967	3.73761	1.83e-05	0.00068884
947530	yqiJ	-1.85287	4.90737	1.86e-05	0.00069393
2847757	nirC	-3.13337	4.43718	1.94e-05	0.00071489
947157	ygaM	3.75608	4.794	1.98e-05	0.00072561
946436	ydgD	2.05478	6.81338	2.41e-05	0.00087435
944864	acnB	2.03077	9.32982	2.47e-05	0.00088245
945613	yceK	1.91992	3.11448	2.48e-05	0.00088245
947539	rrrD	-1.74309	4.56183	2.63e-05	0.00093119
946261	astA	3.61349	1.52662	2.8e-05	0.00098218
945502	dmsC	-2.29633	3.67907	3.02e-05	0.00104899
946148	rsxA	1.54506	5.47229	3.19e-05	0.0010952
948874	arcA	-1.5155	10.6093	3.2e-05	0.0010952
945938	mhpR	3.27813	3.50748	3.43e-05	0.00116267
946692	ccmB	-1.90235	2.78578	3.65e-05	0.00122748
948474	tyrU	2.47015	4.80185	3.82e-05	0.00127352
948007	uspA	-1.91863	9.73415	3.87e-05	0.00127481
945303	sucA	3.11408	10.3684	3.88e-05	0.00127481
946184	marB	2.21317	3.6627	3.91e-05	0.00127481
947700	yhdU	-3.50784	0.325721	4.15e-05	0.00133529
945511	entC	1.87373	6.09325	4.16e-05	0.00133529
945999	narZ	1.65347	3.31618	4.44e-05	0.00141326
946702	mqo	2.68237	7.63625	4.52e-05	0.00142795
948077	wecH	-1.26867	4.62378	4.77e-05	0.0014757
944969	yahM	-2.84786	3.4311	4.78e-05	0.0014757
944842	hybA	-3.41862	4.90357	4.8e-05	0.0014757
948071	yiaG	1.8727	4.64048	4.81e-05	0.0014757
946048	yebQ	1.76343	4.67782	5.37e-05	0.00163571
946365	ycgB	1.55667	4.72438	6.09e-05	0.00184152
945538	ycbK	1.54668	6.2604	6.29e-05	0.0018911
945933	feaB	1.47901	4.55891	7.4e-05	0.00220654
944885	hscA	1.17243	7.27714	7.87e-05	0.00233253
947880	cysG	-1.60626	5.62755	7.95e-05	0.00233944
948366	ompL	-2.2571	1.80733	8.04e-05	0.00234818
946006	yncE	1.62233	9.58597	8.37e-05	0.00242801
946194	ydiH	2.08982	4.31865	8.65e-05	0.00249181
945728	ymgG	1.64067	4.44002	9.04e-05	0.0025867
947613	marA	1.87758	6.7066	9.46e-05	0.00268806
946034	narY	2.20888	1.36582	9.7e-05	0.00273945
945601	yceA	2.58311	7.8609	9.8e-05	0.00274735
945702	icd	2.0834	9.77838	0.00010334	0.00287844
946617	yehB	-1.47833	3.35546	0.00010478	0.00289944
945305	osmE	2.23762	6.81252	0.00010576	0.00290726
944859	yadV	-1.82161	3.50496	0.00010724	0.00292896
948802	ahr	1.58858	3.7396	0.00010916	0.00296213
946260	astD	1.77752	1.96825	0.00011029	0.00297359
948019	yhiD	1.84398	3.61406	0.00011237	0.00299762
948581	nrfC	-4.04045	1.63406	0.00011261	0.00299762
944853	ybgA	2.35515	3.39057	0.00011529	0.00304974
947724	gltB	1.64652	7.68547	0.00012014	0.00315808
945409	clsB	1.5346	2.78735	0.00012337	0.00322289
947148	proV	3.55586	9.06826	0.00012532	0.00325375
945196	iscX	1.18427	4.48762	0.00012712	0.0032697
948067	gabT	2.02757	2.82166	0.00012749	0.0032697
945278	yahB	-1.55427	6.26508	0.00013191	0.00336255
1450242	rzoD	-3.15693	2.24549	0.00014087	0.00356939
947110	yfjL	-1.49187	8.15024	0.00014181	0.00357169
947651	yhgE	-1.0624	5.781	0.00014558	0.00364472
945567	rmf	3.02315	6.17628	0.00014768	0.00367529
946000	ydcN	1.29817	3.85256	0.00015185	0.00375684
947601	exuT	-1.77618	4.2459	0.00015397	0.00378705
945058	yajR	1.12474	6.25527	0.00016625	0.00406535
947467	pppA	-1.09943	4.91989	0.00017309	0.00419595
945178	ybcV	-2.84745	1.48429	0.00017433	0.00419595
947463	pheV	2.64455	0.907235	0.00017637	0.00419595
948651	pheU	2.64455	0.907235	0.00017637	0.00419595
2847738	gapC	1.20028	9.54539	0.00017658	0.00419595
946530	ivy	2.4991	7.51384	0.0001804	0.00426265
946885	ligA	1.05708	7.24721	0.00018848	0.00442869
946051	ygiW	2.55021	6.18906	0.00020496	0.00478919
945992	ydfO	-3.3179	2.0553	0.00021219	0.00493071
947489	yciG	4.44628	1.34953	0.00021643	0.00500171
948832	fimB	-1.96822	6.80535	0.00021927	0.00503965
2847672	gatR	2.05123	5.0568	0.00022906	0.005236
946297	yeaG	2.08351	4.94165	0.00023796	0.00541012
944740	yjhR	-1.4814	4.84984	0.00024799	0.00560778
948659	dcuA	-2.31113	7.40503	0.00026411	0.00594038
948737	ytfJ	-1.22161	5.65512	0.00027216	0.00606304
946043	osmC	2.58026	4.52825	0.00027245	0.00606304
948367	yihM	-2.87595	5.77952	0.00027726	0.00611378
945792	chaB	1.89057	1.34795	0.00027817	0.00611378
946606	mdtB	1.22512	4.97266	0.00027909	0.00611378
947603	uxaA	-1.74028	4.01941	0.00028661	0.00624599
946128	sufC	2.91007	4.50729	0.00029568	0.00641054
947921	malT	-2.64325	8.73055	0.00029858	0.00644017
947867	crp	-1.62032	10.9147	0.00031253	0.00670671
1450271	yobH	1.27879	5.29563	0.00031995	0.00683096
945435	glnQ	1.68925	4.08769	0.00033652	0.00714861
945412	ybiC	2.16884	5.51334	0.00034186	0.00722547
946145	yceI	1.43965	6.31363	0.0003525	0.0074131
946811	mliC	1.44436	3.21781	0.00035918	0.00751588
946121	paaJ	1.88941	4.19552	0.00036737	0.00764938
946134	rsxD	1.61535	5.46054	0.00037028	0.0076719
947935	glpE	1.65994	3.76943	0.00037477	0.00772679
949122	mcrB	-1.07471	7.53015	0.00037766	0.00774855
946601	iceT	1.39718	3.52215	0.00038033	0.00775901
947545	essD	-2.10112	2.31085	0.00038186	0.00775901
946201	lnt	1.16343	6.52085	0.00039378	0.0079582
945051	yajD	-1.18563	6.99312	0.00039545	0.0079582
945902	hybO	-3.2329	5.77273	0.00040056	0.00802257
946830	sgcR	-1.24463	5.12835	0.00041716	0.00831544
946310	yoaF	1.11923	5.36917	0.00041913	0.00831546
946160	intA	-1.49922	7.37946	0.00042508	0.00839384
945135	tus	1.24989	5.09518	0.00043486	0.00854678
945170	ybcY	-1.36362	3.08495	0.00043866	0.00857573
946268	entS	1.34229	5.74406	0.00044041	0.00857573
949117	yhbV	-2.3696	3.94782	0.00044523	0.00862957
947095	yegP	1.58762	3.07213	0.00045042	0.00869015
945223	yaiY	1.58962	3.02146	0.00045522	0.0087428
948517	aceA	3.71196	7.49693	0.00046357	0.00886262
947333	mdtI	2.37566	4.68219	0.00046937	0.00893282
946604	mdtA	1.49141	3.79079	0.00050376	0.00954425
945727	mcrA	-1.48142	5.7302	0.00051537	0.00972034
944878	sufD	2.94997	5.54852	0.00052357	0.00981253
947166	emrA	1.32435	5.39336	0.00052492	0.00981253
948836	fimE	-1.81439	3.11011	0.00053786	0.0100099
945542	uxaB	-2.33112	5.92689	0.00056095	0.0103937
946667	lysP	1.45412	7.43376	0.00056739	0.0104312
946114	ygcN	-1.65333	5.2631	0.00056793	0.0104312
945551	ycbL	1.25099	7.18968	0.0005724	0.0104674
946632	fbaB	2.08079	4.73651	0.00057512	0.0104717
944745	yaaJ	-2.05469	6.16481	0.00058427	0.0105924
947835	yhcN	3.96521	11.6425	0.0005893	0.0106079
948064	dppC	2.18068	3.07876	0.00059017	0.0106079
944986	frmR	-1.87896	4.08266	0.00061252	0.0109629
946074	tam	1.53788	3.46019	0.00061917	0.0110349
944867	argP	-1.19394	5.8091	0.00062199	0.0110384
946611	baeS	1.1635	3.29643	0.00063777	0.0112709
944832	can	1.56822	10.2224	0.00064985	0.0114363
945716	betA	2.13955	5.26497	0.00065602	0.0114968
948891	fhuF	1.56383	10.5044	0.00069126	0.0120641
945991	ydcJ	1.37877	3.86342	0.00070485	0.0122504
948060	gabD	2.16397	2.6487	0.00070838	0.0122608
947156	ygaC	1.61458	4.00454	0.00071293	0.0122608
945222	dacA	1.23436	8.38598	0.00071687	0.0122608
947011	nlpD	1.14943	7.53159	0.00071711	0.0122608
948602	rpiB	-2.6528	3.17409	0.00072303	0.012312
947990	nikC	-2.70713	3.17002	0.00073011	0.0123825
945508	dmsA	-2.79201	6.6177	0.00074553	0.0125885
948365	yihN	-2.3251	4.813	0.00074824	0.0125885
948572	acs	2.1095	4.39518	0.00078376	0.0131335
945408	ybhP	1.86991	2.43216	0.00079079	0.0131987
947229	ygcB	-1.34484	5.28514	0.00079618	0.0132362
946250	ydjX	-1.55673	4.26084	0.00080145	0.0132713
946987	ymdB	1.28937	3.46199	0.00082043	0.0135323
946701	yeiR	1.37435	5.38972	0.00082743	0.0135944
947937	gntK	-3.15338	5.71351	0.00087737	0.0143589
945487	murJ	1.10941	5.34923	0.00088495	0.0144023
944829	yadL	-1.45409	2.71088	0.00088688	0.0144023
947619	mzrA	-1.47425	6.2005	0.00089366	0.0144445
945193	fepA	1.65285	7.08446	0.00089966	0.0144445
946644	yafU	-1.69515	2.29448	0.00089978	0.0144445
947989	nikD	-2.02232	3.89367	0.00091705	0.0146659
946356	pphA	1.33773	5.09952	0.00094048	0.0149836
945775	lolB	1.06721	5.08756	0.00095459	0.015092
948235	bglG	-1.734	2.90809	0.00095751	0.015092
948500	thiF	2.04243	0.82079	0.00095805	0.015092
945175	ybcW	-3.14155	2.20053	0.00097155	0.0152083
948663	yjeJ	-1.29078	5.05194	0.00097267	0.0152083
947455	yggM	-2.36905	5.01547	0.00101111	0.015726
945260	miaB	1.09019	6.79634	0.00101963	0.015726
948026	hdeB	2.47878	5.23085	0.00102093	0.015726
2847760	gntU	-2.1966	5.25118	0.00102294	0.015726
945738	ycgG	-1.65982	5.26639	0.00102447	0.015726
945846	trpE	1.81484	2.50575	0.00103602	0.0158455
945120	ygcO	-2.27571	1.08713	0.00104793	0.0159696
948338	yigI	2.11437	4.10168	0.00112064	0.0170159
945905	ykgJ	-1.14462	2.96816	0.00112978	0.0170929
947933	yzgL	2.22145	3.56525	0.00113634	0.0171306
948593	alsA	-1.42024	4.06084	0.00114723	0.017233
946246	fiu	1.42857	7.95499	0.00116979	0.0175069
948640	dcuR	-1.22211	5.20892	0.00117379	0.0175069
945667	pck	-1.48291	8.61313	0.00118764	0.0176509
946421	sdiA	-1.54584	7.67081	0.00119536	0.0177031
946031	maeA	1.47464	8.63055	0.00127851	0.0188681
947161	nrdH	3.40067	2.19154	0.00128565	0.018902
948642	fumB	-1.59636	3.16049	0.0012898	0.018902
947868	nirB	-3.75502	8.95518	0.00130844	0.0191086
945754	dadX	2.55216	6.61742	0.00131703	0.0191379
945316	sdhC	2.29472	7.46921	0.00132375	0.0191379
949009	yafT	-1.95713	6.24589	0.00132409	0.0191379
946139	mdtJ	1.8527	7.02078	0.00132883	0.0191406
945290	nagB	-1.65316	6.35699	0.0013757	0.0197262
946714	ccmA	-1.94492	4.98253	0.00137886	0.0197262
944764	yfjI	-1.17197	3.37738	0.00139817	0.0199346
948130	gpmM	-1.81365	8.00735	0.00140296	0.0199353
946621	yehC	-2.85921	2.22836	0.00146618	0.0207635
948518	yjbD	-1.35516	4.75244	0.00148515	0.0209615
945799	narU	1.46117	3.18951	0.00150509	0.021172
948124	selA	-1.26791	5.98221	0.00151945	0.0211929
948812	yjjP	-1.75215	4.527	0.00152235	0.0211929
947934	glpD	2.06343	9.51176	0.00152561	0.0211929
948078	yiaA	-1.68558	3.16808	0.00152673	0.0211929
949080	rcnB	1.46761	5.91172	0.00153575	0.0212478
945753	sufB	2.85506	5.76081	0.00154619	0.0213222
946314	yoaG	2.23776	1.27034	0.00155937	0.0214338
947224	casC	-1.08866	4.02366	0.00157687	0.0216037
945681	mfd	1.05313	7.12158	0.00159048	0.0216376
947413	epd	-1.18139	8.37296	0.00159179	0.0216376
946417	ybeX	1.09723	7.67048	0.00159478	0.0216376
946746	nuoE	1.35249	7.10236	0.00160988	0.0217722
948851	iraD	-1.47366	2.80165	0.00164655	0.0221967
945649	fhuE	1.32709	6.80972	0.00165824	0.0222829
946906	gltX	0.97531	8.91749	0.00169218	0.0226666
946232	ydiZ	1.77324	4.01509	0.00172881	0.0230838
948803	leuX	1.75768	3.77141	0.00173455	0.0230871
946230	pfkB	1.88959	4.72446	0.00174458	0.0231474
946681	osmF	1.86083	3.39452	0.00178626	0.0235699
948352	yihF	-1.89916	6.46283	0.00178763	0.0235699
947026	pgpC	1.40736	5.4377	0.00180094	0.0236711
946251	ygjH	-2.53229	2.77497	0.00180986	0.0237142
947535	yqiI	-1.18975	4.83948	0.00183484	0.0239669
945927	ydaW	1.29706	3.44652	0.00184623	0.0240068
946786	nmpC	-5.95198	9.81687	0.00185261	0.0240068
945464	acrD	1.24371	5.50251	0.00185684	0.0240068
945621	glnP	1.87123	3.59047	0.00186451	0.0240068
948073	yhjY	-1.30623	4.98944	0.00186643	0.0240068
946759	nuoC	1.20147	8.43287	0.00187938	0.0240996
948810	yjhE	-1.63401	2.03477	0.00189394	0.0242124
947418	argO	1.4811	4.56116	0.00194605	0.0248033
948010	phoH	2.24439	5.25856	0.00196194	0.0248349
948257	viaA	-1.38438	6.40077	0.00196423	0.0248349
947705	yhaB	-1.86618	3.39799	0.00196624	0.0248349
947910	yrbL	1.00362	8.63059	0.00197713	0.0248976
944981	betI	2.6955	5.39515	0.00199334	0.0249299
946382	yecE	1.12002	4.49524	0.00199406	0.0249299
945570	matP	-1.31843	6.12944	0.00199748	0.0249299
945323	gltA	2.38829	9.94336	0.00205359	0.0255544
947192	hypC	-3.0697	1.9039	0.00209267	0.0259639
947643	yqjA	-1.12857	6.99254	0.00210332	0.0260193
948114	lldP	2.78162	6.8401	0.0021297	0.0262684
945825	marR	1.33076	5.38169	0.00216122	0.0265249
946058	gadB	1.72831	2.74731	0.00216311	0.0265249
949014	sufA	3.31479	2.66484	0.0021793	0.0266457
947972	zntA	-1.59757	5.25347	0.00224323	0.0273479
947917	yhgA	-0.955025	4.8852	0.00226496	0.027533
948165	yicG	-1.33735	4.97005	0.00227155	0.0275335
945864	rnb	0.982691	7.72626	0.00232908	0.0281498
945752	dadA	2.6952	6.71644	0.00233671	0.028161
944975	yahK	1.98741	4.04502	0.00235479	0.0282979
944988	frmA	-1.38612	6.03733	0.00237987	0.0284491
946491	yodB	-2.32987	5.799	0.0023809	0.0284491
947677	yhbW	1.27673	4.86087	0.00239069	0.0284851
945517	pflA	-1.19996	8.57095	0.00241067	0.028642
945711	csgE	-2.27168	1.11836	0.00242768	0.0287629
948411	sbp	-1.14777	5.24862	0.00247575	0.02925
945229	uspG	-1.24185	6.53914	0.00248778	0.0293098
946640	yeiI	1.06911	5.64786	0.00250605	0.0294426
945732	ymgD	1.23715	3.92334	0.00254641	0.0298335
945143	lpxM	1.03309	7.05586	0.00256776	0.03
945097	adk	1.18142	9.73653	0.00257922	0.0300504
947264	sdaC	-1.93305	8.44263	0.00269749	0.0313416
945670	lolD	1.05473	5.38148	0.00275263	0.0318941
947383	aegA	-1.53284	4.77973	0.00284288	0.0328493
946290	yeaJ	1.12688	7.17263	0.00287136	0.0330875
947189	hypD	-1.84495	4.4014	0.00289251	0.0332402
948431	katG	-1.86819	6.81921	0.00291266	0.0333011
948072	yiaF	-1.11342	9.24458	0.00291365	0.0333011
947848	acuI	-1.23024	5.2727	0.00294446	0.0335621
945388	bioC	1.42322	1.39841	0.0029704	0.0337027
946410	ftnA	-1.33878	6.50372	0.00297282	0.0337027
945476	potG	1.88125	1.70844	0.00302775	0.0342331
946030	sra	1.59963	4.44013	0.0030505	0.0343904
947006	talA	2.13289	4.89714	0.00305801	0.0343904
945803	thrA	1.78495	7.14282	0.00313903	0.0352073
947944	yhhX	1.16137	8.03288	0.00315129	0.0352509
2847719	csrB	-2.39958	12.6363	0.00321309	0.0358469
948065	dppD	1.8801	4.24597	0.00324567	0.0361146
946162	pdxY	0.961181	6.30634	0.00325611	0.0361351
949045	yeiG	1.08295	6.09715	0.00334464	0.0370199
945339	chbB	-1.19457	4.76217	0.00337721	0.0372823
944835	yadK	-1.58792	2.41333	0.00358776	0.039503
945263	yqeH	-1.06708	3.50378	0.00359916	0.039525
947924	gntT	-2.23098	6.58046	0.0036326	0.0397884
5061531	insO	-1.05145	4.10293	0.00373464	0.0407997
2847762	ygaQ	-1.14763	3.28324	0.0037713	0.0410935
947381	yqfA	-1.13056	6.69801	0.0038076	0.0413818
948999	caiE	-1.22289	2.91232	0.00390148	0.0422928
948766	pepB	0.991811	6.17301	0.00392388	0.0424263
945705	xisE	-1.35677	2.26862	0.00397571	0.0428765
944828	yadM	-1.66695	2.25748	0.00405039	0.0435701
948025	hdeA	2.38909	6.79239	0.00407899	0.0437659
945378	rsuA	1.04663	7.38684	0.00409882	0.0438668
946301	mipA	1.10717	8.90847	0.00414469	0.0442451
945282	mprA	1.08568	8.14447	0.0041632	0.0443113
949040	folE	0.978616	6.19278	0.00417196	0.0443113
948818	yjhV	-1.50503	3.6544	0.00424343	0.0449569
947426	entE	1.58484	6.5808	0.00429297	0.045305
946180	ydhZ	-1.09626	3.8346	0.00429783	0.045305
946376	mepM	1.42154	7.88913	0.0043383	0.0456173
948320	ysgA	1.13649	4.58201	0.00443284	0.046495
947936	glpG	1.13684	5.81861	0.00454442	0.0475469
947111	yfjK	-0.991108	6.72242	0.00459065	0.0478919
5625567	yoeH	-1.49508	1.52775	0.00460018	0.0478919
949042	cirA	1.56435	8.46794	0.00478494	0.0496091
947943	yhhY	-1.23111	3.31426	0.0047887	0.0496091
