# Supplementary material for: Nucleoid remodeling during environmental adaptation is regulated by HU-dependent DNA bundling
Source: Nat Commun. 2020 Jun 9;11:2905. doi: 10.1038/s41467-020-16724-5 (PMC7283360; doi:10.1038/s41467-020-16724-5)
Supplement: Supplementary file 6 — Supplementary Data 3 [file 41467_2020_16724_MOESM6_ESM.xlsx]

## Sheet: Table S5
Entrez ID	Symbol	logFC	logCPM	PValue	FDR
947450	kdpB	3.18574	3.03227	1.07e-10	4.49e-07
945929	rzpD	-3.23646	4.00946	2.47e-10	5.2e-07
945866	osmB	3.16177	3.98313	7.71e-10	8.59e-07
945103	asr	8.69207	9.32512	8.17e-10	8.59e-07
947467	pppA	-1.77759	4.91989	1.28e-09	1.08e-06
945598	ymdF	3.9524	4.67652	3.03e-09	2.12e-06
946045	kdpA	2.80513	2.92465	1.21e-08	6.22e-06
2847738	gapC	1.85552	9.54539	1.33e-08	6.22e-06
945811	tyrV	4.52033	3.19963	1.48e-08	6.22e-06
945820	tyrT	4.52033	3.19963	1.48e-08	6.22e-06
946147	fumC	2.6957	7.2995	2.24e-08	8.55e-06
948553	yjbJ	2.37478	6.52737	3.33e-08	1.09e-05
948895	osmY	3.58994	7.23456	3.38e-08	1.09e-05
1450298	ytjA	2.89871	3.26201	3.72e-08	1.12e-05
947156	ygaC	3.17582	4.00454	4.42e-08	1.24e-05
946041	bdm	8.08379	1.54466	4.97e-08	1.24e-05
2847716	sslE	-3.18264	7.06047	5.01e-08	1.24e-05
946820	fadL	-2.58032	7.53987	5.97e-08	1.35e-05
945356	ybgS	3.41977	5.15161	6.11e-08	1.35e-05
947613	marA	2.97666	6.7066	7.05e-08	1.42e-05
945627	mdtG	2.58021	5.65494	7.08e-08	1.42e-05
946132	poxB	3.86797	6.26395	8.62e-08	1.65e-05
945793	chaC	1.40071	4.62889	1.29e-07	2.35e-05
945662	leuZ	3.40799	4.70236	1.92e-07	3.36e-05
946855	ypeC	1.84916	3.42239	2.1e-07	3.54e-05
948323	metE	2.74844	5.93044	2.31e-07	3.74e-05
945070	ybaY	2.19663	5.8321	2.59e-07	3.89e-05
948666	frdB	-3.44402	6.10365	2.59e-07	3.89e-05
948980	borD	-4.15224	6.10871	2.97e-07	4.31e-05
947830	yhcO	3.52473	4.87462	3.12e-07	4.37e-05
945927	ydaW	2.27368	3.44652	3.86e-07	5.24e-05
946194	ydiH	3.22695	4.31865	4.23e-07	5.56e-05
946317	yeaR	3.70818	4.49725	4.55e-07	5.8e-05
947106	yfiL	1.65554	4.11248	5.82e-07	7.15e-05
948474	tyrU	3.2435	4.80185	5.95e-07	7.15e-05
948667	frdA	-3.62493	8.00393	6.28e-07	7.21e-05
946347	yebV	2.92872	4.10632	6.35e-07	7.21e-05
946311	yeaQ	2.46593	5.80237	8.78e-07	9.72e-05
946184	marB	2.80893	3.6627	1.04e-06	0.00011213
945481	ybjC	1.68024	4.31961	1.18e-06	0.00012384
946724	acnA	2.05221	7.53006	1.48e-06	0.00014705
946173	sufE	2.07394	3.78499	1.48e-06	0.00014705
946234	katE	3.06583	5.16042	1.5e-06	0.00014705
945554	ompF	-5.46227	13.3795	1.54e-06	0.00014753
947463	pheV	3.75131	0.907235	1.62e-06	0.00014797
948651	pheU	3.75131	0.907235	1.62e-06	0.00014797
946506	yeeO	1.52193	3.98228	1.81e-06	0.00015918
944914	dinJ	2.32007	4.39493	1.82e-06	0.00015918
946467	rcsA	2.23848	4.19773	1.88e-06	0.00016122
945223	yaiY	2.30846	3.02146	2e-06	0.00016809
946899	mntH	1.76903	6.26405	2.17e-06	0.00017935
946253	spy	3.15023	7.26821	2.31e-06	0.00018711
945409	clsB	1.9316	2.78735	2.49e-06	0.00019781
948414	fpr	1.86163	7.20884	2.94e-06	0.00022924
946030	sra	2.82929	4.44013	3.78e-06	0.00028503
946811	mliC	1.91709	3.21781	3.8e-06	0.00028503
946436	ydgD	2.34158	6.81338	4.11e-06	0.00029723
2847720	gcvB	-2.1499	12.9636	4.2e-06	0.00029723
1450271	yobH	1.62599	5.29563	4.26e-06	0.00029723
946668	yeiH	1.70138	5.43805	4.38e-06	0.00029723
947872	fic	1.61124	5.12181	4.52e-06	0.00029723
945952	insD1	-8.04106	4.04889	4.57e-06	0.00029723
946403	insD1	-8.04106	4.04889	4.57e-06	0.00029723
947346	insD1	-8.04106	4.04889	4.57e-06	0.00029723
945932	trkG	1.42778	6.91106	4.59e-06	0.00029723
948803	leuX	2.83141	3.77141	5.34e-06	0.00034003
947470	yghG	-3.14089	2.31632	5.43e-06	0.00034065
946480	zinT	1.77324	5.78852	6.33e-06	0.00039124
948680	frdC	-3.28426	4.54902	7.04e-06	0.00042912
948258	asnA	-1.683	4.92859	7.2e-06	0.00043291
947767	yhdV	2.69926	3.293	8.18e-06	0.00048434
946068	ydeI	2.13744	3.24302	8.62e-06	0.0005033
948668	frdD	-2.62267	4.99566	9.1e-06	0.00052407
947095	yegP	2.12166	3.07213	9.43e-06	0.0005362
945305	osmE	2.63676	6.81252	1.12e-05	0.00062957
946472	yedP	1.85905	3.81551	1.32e-05	0.0007234
948286	ilvC	-3.60891	6.32355	1.32e-05	0.0007234
947440	sad	2.15085	5.34305	1.42e-05	0.00076676
946828	ypfG	1.75758	4.97517	1.51e-05	0.00080495
945865	tktB	2.36926	5.44564	1.66e-05	0.00087519
944811	cfa	1.60875	7.22904	1.69e-05	0.00087684
946356	pphA	1.76183	5.09952	1.74e-05	0.00089017
947835	yhcN	5.67456	11.6425	1.93e-05	0.00097656
945825	marR	1.87455	5.38169	2.09e-05	0.00104705
946813	napF	-4.85583	5.45834	2.29e-05	0.00113076
947268	ygbE	1.90481	4.65809	2.4e-05	0.00117177
947133	yciF	2.33639	3.9697	2.43e-05	0.00117527
1450242	rzoD	-3.46591	2.24549	2.74e-05	0.0013079
944911	yafQ	1.95564	5.05494	2.95e-05	0.00138095
947539	rrrD	-1.72863	4.56183	2.95e-05	0.00138095
948534	yjbE	1.97058	1.98436	3.03e-05	0.00139965
2847753	ryjA	2.79737	4.93348	3.19e-05	0.00146061
946139	mdtJ	2.55912	7.02078	3.55e-05	0.00160681
945928	rzpR	1.88083	2.56827	3.62e-05	0.00161999
946219	ydiU	1.66438	7.50251	4.05e-05	0.00179144
945567	rmf	3.3733	6.17628	4.18e-05	0.00181024
946014	mcbR	1.78201	5.32229	4.21e-05	0.00181024
946701	yeiR	1.67121	5.38972	4.22e-05	0.00181024
946751	elaB	2.80086	5.87344	4.81e-05	0.00204541
948071	yiaG	1.84324	4.64048	5.4e-05	0.0022719
945231	citC	1.4736	4.3731	5.58e-05	0.00232224
945483	nfsA	1.80259	5.40035	6.15e-05	0.0025363
946000	ydcN	1.36319	3.85256	7.13e-05	0.00290981
946406	otsB	2.61888	5.75359	7.43e-05	0.00298597
947418	argO	1.94628	4.56116	7.52e-05	0.00298597
944826	serT	2.65118	3.86515	7.53e-05	0.00298597
948819	fecE	-2.00422	6.45815	7.66e-05	0.00300859
946431	ghrA	1.49946	5.28162	7.73e-05	0.00300859
946043	osmC	2.92325	4.52825	7.85e-05	0.00302929
947093	napA	-2.73094	6.71457	8.37e-05	0.0031729
946314	yoaG	4.07387	1.27034	8.37e-05	0.0031729
947921	malT	-2.92511	8.73055	9.44e-05	0.00354499
948639	dcuS	-1.31736	6.42926	9.52e-05	0.00354513
946854	yfeO	1.40981	5.26828	9.75e-05	0.00359611
947478	yghA	1.5592	4.13906	9.96e-05	0.00364226
947333	mdtI	2.69716	4.68219	0.00010457	0.00379142
945364	modA	1.78498	6.35631	0.0001072	0.00385366
948039	dctA	-2.44814	7.11179	0.00011434	0.00407569
946699	psuG	-3.25615	1.39409	0.0001166	0.004121
946057	gadC	1.29034	3.72826	0.00011897	0.00416989
946067	ydeJ	1.74103	2.64936	0.00012091	0.00420296
946185	sufS	1.88601	5.60254	0.00012442	0.00428947
945093	ygaZ	-1.32131	7.11624	0.00012702	0.00433461
947677	yhbW	1.60889	4.86087	0.00012779	0.00433461
945383	ybhB	1.87699	6.23695	0.00013125	0.00441635
945538	ycbK	1.46522	6.2604	0.00014081	0.00467989
948454	pflD	-1.58839	3.91685	0.00014131	0.00467989
948968	yicR	-1.44723	4.71504	0.00014298	0.00469833
946570	wcaA	2.19533	1.27848	0.00014721	0.00479985
945187	napD	-4.79652	3.09395	0.00015564	0.00503563
947489	yciG	5.45166	1.34953	0.00015983	0.00513179
946587	pfo	1.52772	8.21512	0.00017631	0.00561789
947376	betB	2.16935	5.60786	0.00018025	0.00570026
2847723	yhaM	-2.16964	4.4865	0.0001822	0.00571878
945982	chbC	-1.39701	3.67041	0.00018574	0.00578689
946816	fecD	-2.03838	5.20875	0.00019154	0.00592352
945805	ygiV	1.42005	5.05825	0.00019969	0.00613056
946600	yegE	1.1626	5.64324	0.00021403	0.00647691
946427	fecA	-2.62428	9.96819	0.00021405	0.00647691
949105	yecS	1.29747	2.83189	0.00022027	0.0066174
945433	ybiJ	2.08354	4.73341	0.00022472	0.00670323
946255	astC	2.04081	2.43395	0.00024359	0.00721503
946838	fecB	-2.38969	8.1079	0.00026986	0.00793728
946048	yebQ	1.60095	4.67782	0.00027401	0.00800342
946669	nfo	1.05513	5.85765	0.00030495	0.0088457
948448	frwC	-2.47964	1.49834	0.00030774	0.00886536
944853	ybgA	2.24825	3.39057	0.00033861	0.00968827
945667	pck	-1.63935	8.61313	0.0003555	0.010103
947559	ydhI	1.30747	3.87754	0.00036183	0.0102138
948737	ytfJ	-1.20364	5.65512	0.00036709	0.0102933
946530	ivy	2.34147	7.51384	0.00037117	0.0103388
945521	yajG	-1.25824	7.19023	0.00037674	0.0104248
948089	bax	1.45229	9.35268	0.00038091	0.0104712
948183	ilvN	-2.72283	2.69088	0.00039658	0.0108269
948826	fecC	-1.96677	6.75376	0.00039899	0.0108269
947545	essD	-2.01826	2.31085	0.00041766	0.0112607
948067	gabT	1.73742	2.82166	0.00047258	0.0126605
946260	astD	1.53628	1.96825	0.00049314	0.0131274
947605	sstT	-1.45943	5.4899	0.0005419	0.0143347
948818	yjhV	-1.88802	3.6544	0.00059124	0.0154585
945408	ybhP	1.88043	2.43216	0.00059379	0.0154585
2847747	omrB	3.5925	1.14711	0.0005954	0.0154585
946412	tyrP	1.53129	5.35142	0.00060466	0.0156023
948640	dcuR	-1.28189	5.20892	0.00062843	0.0161169
946464	fliR	1.50069	3.5262	0.00063276	0.0161296
946114	ygcN	-1.65874	5.2631	0.00063805	0.0161666
948755	nrdD	-3.13852	6.06425	0.00069135	0.017412
945227	lipA	1.45454	9.05258	0.0007078	0.0177203
948201	uhpT	-3.52342	3.68178	0.00075305	0.0187415
946079	yneJ	1.39712	3.51952	0.00078462	0.0194125
947723	gltD	1.27654	6.76181	0.00080217	0.0197307
945784	ychA	1.08965	7.06355	0.0008175	0.0199142
945388	bioC	1.56231	1.39841	0.00081911	0.0199142
946232	ydiZ	1.96541	4.01509	0.00084041	0.0201967
945262	metU	1.96852	0.619834	0.00084948	0.0201967
945280	metT	1.96852	0.619834	0.00084948	0.0201967
948028	gadX	1.3704	7.88113	0.00084993	0.0201967
947923	malQ	-3.01036	6.88737	0.00086551	0.0204512
947006	talA	2.43156	4.89714	0.00089657	0.0210281
948567	soxS	2.10615	6.60839	0.00090243	0.0210281
947715	speB	-1.1106	5.77639	0.00090972	0.0210281
948220	tnaB	-3.59147	4.84998	0.00090992	0.0210281
948427	cytR	-1.98512	6.6863	0.00093224	0.0214262
946543	wcaE	2.04873	0.658337	0.00095823	0.0219038
946567	wzc	1.47763	3.27611	0.00096535	0.0219473
948210	adeD	-1.09227	5.14361	0.00097141	0.0219665
945612	msyB	1.69242	5.00431	0.00098202	0.0220876
946074	tam	1.49015	3.46019	0.00099589	0.022188
945799	narU	1.66826	3.18951	0.00099704	0.022188
946851	yjhP	-2.39598	0.97244	0.00100304	0.0222041
946806	pdxH	1.10886	5.73807	0.00103815	0.0228611
946525	hslJ	1.35498	6.23955	0.00108209	0.0237046
945128	ompW	-2.07272	3.49808	0.00110236	0.0240234
948029	gadW	1.25892	6.51644	0.00110917	0.0240472
946384	yecD	1.2414	4.69656	0.0011732	0.025305
946802	gdhA	1.35151	6.03635	0.0011868	0.0254677
947026	pgpC	1.45473	5.4377	0.00122097	0.0260679
946667	lysP	1.36324	7.43376	0.00126452	0.0268615
945389	metK	1.30054	7.28047	0.00133138	0.0281396
946180	ydhZ	-1.2124	3.8346	0.00135574	0.0285113
948060	gabD	1.87397	2.6487	0.00136611	0.0285865
946138	ynfM	1.58806	6.64297	0.0013779	0.0286903
946058	gadB	2.052	2.74731	0.0014431	0.0298999
947692	glmM	-1.20196	7.57976	0.00150758	0.0310134
947319	kduI	-1.43685	3.59215	0.00151159	0.0310134
945135	tus	1.14927	5.09518	0.00153714	0.0313158
944860	cdaR	-2.08344	5.52589	0.00154214	0.0313158
946632	fbaB	1.86303	4.73651	0.00154866	0.0313158
946313	ompN	1.44754	3.77522	0.0015572	0.0313377
947536	ygcP	-1.55239	3.63421	0.00159678	0.0319813
945716	betA	1.92281	5.26497	0.00162492	0.0323906
944960	ykgM	1.42895	4.55192	0.00170776	0.0338812
948072	yiaF	-1.16059	9.24458	0.00172119	0.0339875
945355	mngA	1.8433	1.33684	0.00176585	0.0347063
948019	yhiD	1.51698	3.61406	0.0017878	0.0349743
945551	ycbL	1.1507	7.18968	0.00179814	0.0350137
947144	ygaU	1.65582	5.58638	0.00181904	0.0352576
946365	ycgB	1.22773	4.72438	0.00182994	0.0352618
946229	aroH	1.19894	5.96839	0.00183603	0.0352618
946297	yeaG	1.70092	4.94165	0.00184497	0.0352725
945901	ynaJ	1.37828	7.19895	0.00194055	0.036932
948321	tatA	-1.08784	7.22406	0.00197855	0.0372427
947538	fepB	1.14315	6.21048	0.00197945	0.0372427
948455	argC	-3.41245	4.87642	0.00198345	0.0372427
948245	atpC	-1.02979	7.75567	0.00206816	0.0386608
948365	yihN	-2.08682	4.813	0.00208704	0.0388411
946290	yeaJ	1.1568	7.17263	0.00209975	0.0389055
945991	ydcJ	1.26886	3.86342	0.00213859	0.0394514
946492	serU	1.60227	5.24805	0.00216615	0.0397853
948468	btuB	-0.929448	6.9792	0.00221886	0.0404414
947910	yrbL	0.996022	8.63059	0.0022211	0.0404414
945101	dps	3.53635	8.71002	0.00224547	0.0405218
946518	dacD	1.15832	4.97292	0.00224707	0.0405218
948464	argB	-1.72219	3.80989	0.00225442	0.0405218
946786	nmpC	-5.73981	9.81687	0.00230409	0.0412382
947165	proX	1.62699	8.51611	0.00234518	0.0417958
946251	ygjH	-2.42478	2.77497	0.00238192	0.0422716
947261	gudX	-1.29197	2.69221	0.00242188	0.0428001
945510	mlc	-1.30994	5.95117	0.00245334	0.0431747
946626	yegS	1.47956	3.9345	0.00248617	0.04357
946148	rsxA	1.15479	5.47229	0.00255358	0.0445658
947256	ygdG	-1.14798	4.09872	0.00259722	0.0451402
948123	secB	-1.42583	7.58269	0.00263273	0.0455689
946128	sufC	2.24391	4.50729	0.00271402	0.0466956
946127	rspB	1.25909	3.64606	0.00272314	0.0466956
948615	hybB	-1.90867	3.73761	0.00273113	0.0466956
948242	atpA	-0.905298	10.4193	0.00280824	0.0478197
946659	yehX	1.41588	2.73875	0.00293117	0.0497117
