# Supplementary material for: Nucleoid remodeling during environmental adaptation is regulated by HU-dependent DNA bundling
Source: Nat Commun. 2020 Jun 9;11:2905. doi: 10.1038/s41467-020-16724-5 (PMC7283360; doi:10.1038/s41467-020-16724-5)
Supplement: Supplementary file 7 — Supplementary Data 4 [file 41467_2020_16724_MOESM7_ESM.xlsx]

## Sheet: Table S6
Entrez ID	Symbol	logFC	logCPM	PValue	FDR
946147	fumC	3.97706	7.2995	1.01e-11	4.23e-08
1450298	ytjA	4.02898	3.26201	3.77e-11	5.27e-08
945598	ymdF	4.82962	4.67652	4.77e-11	5.27e-08
948895	osmY	5.24573	7.23456	5.11e-11	5.27e-08
948258	asnA	-2.95256	4.92859	6.26e-11	5.27e-08
945356	ybgS	4.60039	5.15161	2.03e-10	1.42e-07
945103	asr	9.23086	9.32512	2.55e-10	1.53e-07
945070	ybaY	2.98762	5.8321	6.18e-10	3.25e-07
948553	yjbJ	2.81364	6.52737	8.91e-10	4.16e-07
948534	yjbE	3.65575	1.98436	2.03e-09	8.53e-07
946234	katE	4.4858	5.16042	2.61e-09	9.99e-07
947268	ygbE	3.20312	4.65809	3.17e-09	1.11e-06
946068	ydeI	3.32444	3.24302	4.05e-09	1.31e-06
946132	poxB	4.62808	6.26395	4.96e-09	1.49e-06
946384	yecD	2.4675	4.69656	5.34e-09	1.5e-06
945520	ycaK	-2.83095	4.06491	6.5e-09	1.68e-06
946045	kdpA	3.1687	2.92465	6.79e-09	1.68e-06
947133	yciF	3.86247	3.9697	9.69e-09	2.26e-06
947165	proX	3.90992	8.51611	1.19e-08	2.63e-06
948323	metE	3.1488	5.93044	1.74e-08	3.65e-06
945865	tktB	3.5699	5.44564	2.26e-08	4.52e-06
945929	rzpD	-2.64884	4.00946	3.25e-08	5.92e-06
948666	frdB	-3.8281	6.10365	3.34e-08	5.92e-06
946406	otsB	4.38111	5.75359	3.56e-08	5.92e-06
945811	tyrV	4.43803	3.19963	3.71e-08	5.92e-06
945820	tyrT	4.43803	3.19963	3.71e-08	5.92e-06
945866	osmB	2.70198	3.98313	3.8e-08	5.92e-06
947767	yhdV	4.24988	3.293	5.19e-08	7.8e-06
948414	fpr	2.29435	7.20884	6.82e-08	9.89e-06
947093	napA	-4.3479	6.71457	8.8e-08	1.23e-05
946855	ypeC	1.95198	3.42239	9.34e-08	1.27e-05
948403	sodA	3.25575	10.7561	1.08e-07	1.42e-05
945793	chaC	1.38754	4.62889	1.15e-07	1.47e-05
948668	frdD	-3.38053	4.99566	1.3e-07	1.61e-05
947450	kdpB	2.32965	3.03227	1.39e-07	1.67e-05
948573	nrfB	-3.68846	3.01275	1.6e-07	1.87e-05
948019	yhiD	2.7872	3.61406	1.81e-07	2.06e-05
948802	ahr	2.31721	3.7396	1.87e-07	2.07e-05
946347	yebV	3.01984	4.10632	2.23e-07	2.4e-05
948667	frdA	-3.84073	8.00393	2.44e-07	2.57e-05
946500	efeB	2.19156	6.30124	2.59e-07	2.66e-05
2847757	nirC	-4.19208	4.43718	3.42e-07	3.42e-05
946311	yeaQ	2.56578	5.80237	3.49e-07	3.42e-05
945805	ygiV	1.99223	5.05825	3.68e-07	3.51e-05
945383	ybhB	2.77113	6.23695	4.29e-07	3.97e-05
946669	nfo	1.40925	5.85765	4.34e-07	3.97e-05
945604	pgaB	-2.13746	3.61106	4.57e-07	4.07e-05
945544	napG	-4.46191	3.28733	4.64e-07	4.07e-05
945728	ymgG	2.26552	4.44002	4.81e-07	4.13e-05
945507	dmsB	-3.3441	3.61049	5.94e-07	4.99e-05
945187	napD	-6.4486	3.09395	6.15e-07	5.03e-05
948571	nrfA	-3.72296	6.03415	6.22e-07	5.03e-05
948680	frdC	-3.72883	4.54902	6.55e-07	5.2e-05
946253	spy	3.39694	7.26821	7.36e-07	5.73e-05
946806	pdxH	1.61231	5.73807	8.17e-07	6.25e-05
945984	napH	-4.28657	3.59016	8.53e-07	6.32e-05
946034	narY	3.1575	1.36582	8.66e-07	6.32e-05
946587	pfo	2.10386	8.21512	8.83e-07	6.32e-05
944797	aceK	2.76935	5.99886	8.86e-07	6.32e-05
946813	napF	-5.73218	5.45834	9.15e-07	6.36e-05
946751	elaB	3.73526	5.87344	9.22e-07	6.36e-05
945322	sdhD	3.47378	7.07965	1.05e-06	7.15e-05
945554	ompF	-5.62148	13.3795	1.09e-06	7.26e-05
946698	napB	-4.02033	3.05718	1.12e-06	7.38e-05
945402	sdhA	3.21057	9.41107	1.22e-06	7.9e-05
945627	mdtG	2.15825	5.65494	1.45e-06	9.26e-05
948956	efeU	2.5419	5.0022	1.59e-06	9.98e-05
946899	mntH	1.78772	6.26405	1.76e-06	0.00010809
945662	leuZ	2.93513	4.70236	1.77e-06	0.00010809
946041	bdm	4.58037	1.54466	1.91e-06	0.00011464
948738	ytfI	-1.94818	4.72275	2e-06	0.00011868
947536	ygcP	-2.54073	3.63421	2.04e-06	0.00011919
946617	yehB	-1.82908	3.35546	2.42e-06	0.00013872
944969	yahM	-3.72795	3.4311	2.44e-06	0.00013872
947613	marA	2.41183	6.7066	2.7e-06	0.00014975
946138	ynfM	2.59357	6.64297	2.71e-06	0.00014975
945305	osmE	2.84223	6.81252	3.59e-06	0.00019443
948512	aceB	2.97624	7.64676	3.61e-06	0.00019443
946724	acnA	1.93986	7.53006	3.86e-06	0.0002057
946467	rcsA	2.15261	4.19773	4.03e-06	0.00021195
947145	proW	3.21212	6.07357	4.11e-06	0.00021358
947489	yciG	8.31848	1.34953	4.34e-06	0.00022258
948474	tyrU	2.88864	4.80185	4.52e-06	0.00022903
946173	sufE	1.93013	3.78499	4.76e-06	0.00023816
946219	ydiU	1.88842	7.50251	4.83e-06	0.00023881
948071	yiaG	2.15845	4.64048	5.43e-06	0.0002656
945542	uxaB	-3.40416	5.92689	5.78e-06	0.00027939
946043	osmC	3.44135	4.52825	6.32e-06	0.0003022
945287	ybfG	-2.06216	2.67841	6.69e-06	0.0003161
947157	ygaM	4.01099	4.794	6.83e-06	0.00031918
946668	yeiH	1.65376	5.43805	7.41e-06	0.00034141
946608	mdtC	1.50013	4.64941	7.58e-06	0.00034141
945603	efeO	2.3709	7.06652	7.6e-06	0.00034141
946530	ivy	3.19922	7.51384	7.63e-06	0.00034141
947830	yhcO	2.88156	4.87462	7.85e-06	0.00034756
947872	fic	1.57089	5.12181	8.44e-06	0.00036973
945128	ompW	-3.00261	3.49808	8.65e-06	0.000375
946365	ycgB	1.73079	4.72438	9.15e-06	0.00038865
948580	nrfD	-3.94184	1.85359	9.15e-06	0.00038865
945408	ybhP	2.6389	2.43216	9.37e-06	0.0003908
945435	glnQ	2.20544	4.08769	9.38e-06	0.0003908
946626	yegS	2.34137	3.9345	9.86e-06	0.00040666
944853	ybgA	2.75872	3.39057	1.09e-05	0.00044635
946820	fadL	-1.90181	7.53987	1.11e-05	0.00044988
946382	yecE	1.53142	4.49524	1.13e-05	0.00045196
947539	rrrD	-1.85114	4.56183	1.17e-05	0.0004656
946184	marB	2.38671	3.6627	1.37e-05	0.00053582
946255	astC	2.51299	2.43395	1.38e-05	0.00053582
945502	dmsC	-2.39791	3.67907	1.4e-05	0.00054194
945612	msyB	2.41008	5.00431	1.52e-05	0.00057684
946472	yedP	1.8375	3.81551	1.52e-05	0.00057684
946811	mliC	1.74969	3.21781	1.57e-05	0.0005876
945058	yajR	1.25974	6.25527	1.58e-05	0.0005876
947880	cysG	-1.76415	5.62755	1.66e-05	0.00061348
948653	cadC	-1.57748	7.12282	1.84e-05	0.00066924
946644	yafU	-2.48412	2.29448	1.86e-05	0.00066924
947881	nirD	-4.37014	4.43183	1.86e-05	0.00066924
946296	yeaH	1.61795	3.60184	1.88e-05	0.00067086
945991	ydcJ	1.74642	3.86342	1.92e-05	0.000675
946014	mcbR	1.89034	5.32229	1.94e-05	0.000675
947599	uxaC	-1.89604	3.906	1.94e-05	0.000675
946606	mdtB	1.41868	4.97266	2.01e-05	0.00069228
946051	ygiW	3.05879	6.18906	2.14e-05	0.00072793
944795	caiF	-2.08257	4.52059	2.15e-05	0.00072793
946229	aroH	1.60625	5.96839	2.19e-05	0.00073626
948980	borD	-3.05877	6.10871	2.27e-05	0.00075637
946317	yeaR	2.71075	4.49725	2.36e-05	0.00078235
948178	uhpA	2.04567	4.44692	2.59e-05	0.00084671
945567	rmf	3.4893	6.17628	2.6e-05	0.00084671
949009	yafT	-2.79135	6.24589	2.66e-05	0.00086159
945278	yahB	-1.71533	6.26508	2.85e-05	0.00090957
947463	pheV	3.14959	0.907235	2.88e-05	0.00090957
948651	pheU	3.14959	0.907235	2.88e-05	0.00090957
944740	yjhR	-1.70889	4.84984	2.94e-05	0.00092358
944859	yadV	-2.03202	3.50496	3.02e-05	0.00093456
947095	yegP	1.9016	3.07213	3.03e-05	0.00093456
946297	yeaG	2.44999	4.94165	3.04e-05	0.00093456
947643	yqjA	-1.47977	6.99254	3.07e-05	0.00093642
945613	yceK	1.92004	3.11448	3.14e-05	0.00095011
946632	fbaB	2.62637	4.73651	3.23e-05	0.00096981
945300	sdhB	2.89404	8.29489	3.33e-05	0.00099271
2847753	ryjA	2.72965	4.93348	3.42e-05	0.00101414
946421	sdiA	-2.03908	7.67081	3.84e-05	0.00112553
944986	frmR	-2.41102	4.08266	3.85e-05	0.00112553
946659	yehX	1.96928	2.73875	4.08e-05	0.00118413
949117	yhbV	-2.88594	3.94782	4.34e-05	0.00125091
945048	yaiE	-1.51205	6.87785	4.38e-05	0.00125242
945825	marR	1.78219	5.38169	4.48e-05	0.00127308
944842	hybA	-3.41392	4.90357	5.02e-05	0.00141651
947935	glpE	1.92384	3.76943	5.1e-05	0.00142887
944832	can	1.90229	10.2224	5.17e-05	0.00143926
948615	hybB	-2.76086	3.73761	5.35e-05	0.00148113
947530	yqiJ	-1.72549	4.90737	6.3e-05	0.0017307
947144	ygaU	2.23205	5.58638	6.95e-05	0.00189834
946611	baeS	1.3322	3.29643	7.31e-05	0.00198015
5625583	yjhZ	-2.28942	2.89041	7.35e-05	0.00198015
948107	yiaU	1.25786	4.89185	7.43e-05	0.00198015
2847716	sslE	-2.00362	7.06047	7.44e-05	0.00198015
947962	ugpB	2.29428	3.59546	7.95e-05	0.00210199
945732	ymgD	1.59218	3.92334	8.05e-05	0.00211665
947413	epd	-1.43718	8.37296	8.52e-05	0.00222519
946030	sra	2.25044	4.44013	8.76e-05	0.00227497
947440	sad	1.87959	5.34305	8.93e-05	0.00230468
946185	sufS	1.92907	5.60254	9.03e-05	0.0023171
947619	mzrA	-1.75445	6.2005	9.37e-05	0.00238787
948026	hdeB	3.0603	5.23085	9.5e-05	0.00240592
948581	nrfC	-3.82803	1.63406	0.00010459	0.00262484
945596	pgaA	-1.60428	4.98005	0.00010561	0.00262484
948025	hdeA	3.52546	6.79239	0.00010585	0.00262484
949080	rcnB	1.82066	5.91172	0.00010609	0.00262484
945601	yceA	2.56092	7.8609	0.0001089	0.00267863
945621	glnP	2.46526	3.59047	0.00011023	0.00268562
946601	iceT	1.51566	3.52215	0.00011046	0.00268562
948067	gabT	1.97756	2.82166	0.00011505	0.00278111
945702	icd	2.05793	9.77838	0.00011941	0.00287001
948076	csiD	2.47852	1.21297	0.00012457	0.00297685
945303	sucA	2.81828	10.3684	0.00012809	0.0030438
944864	acnB	1.79183	9.32982	0.00013821	0.00326582
946121	paaJ	2.08612	4.19552	0.00014965	0.00351628
948679	yjeM	1.28847	5.95345	0.00015612	0.00364791
948832	fimB	-2.01262	6.80535	0.00016795	0.00390269
946449	fliK	-1.73388	2.08647	0.00017336	0.00400644
948812	yjjP	-2.18553	4.527	0.00017684	0.00406438
947990	nikC	-3.12649	3.17002	0.00017922	0.00408188
947383	aegA	-1.99844	4.77973	0.00018013	0.00408188
945999	narZ	1.48873	3.31618	0.00018051	0.00408188
946660	yehY	2.16208	2.37478	0.00018601	0.00417644
948572	acs	2.39366	4.39518	0.00018668	0.00417644
947065	eamB	-1.40176	4.44851	0.00019113	0.00425342
945938	mhpR	2.71916	3.50748	0.0001932	0.00426156
947156	ygaC	1.80716	4.00454	0.00019352	0.00426156
946871	yciE	1.74556	3.95472	0.00020276	0.00444161
948338	yigI	2.46639	4.10168	0.00021234	0.00460611
945002	yaeI	-1.44673	4.18775	0.00021245	0.00460611
947989	nikD	-2.34004	3.89367	0.000215	0.00463737
946780	yfcC	-2.43215	5.89992	0.00022006	0.00472225
946854	yfeO	1.34921	5.26828	0.00022286	0.00475814
947467	pppA	-1.0858	4.91989	0.00023609	0.0050152
946310	yoaF	1.15336	5.36917	0.00023896	0.00505049
945167	fau	-1.89926	8.24263	0.00024143	0.00507723
945789	yjiM	-1.71313	3.11462	0.00024491	0.00510249
948352	yihF	-2.32978	6.46283	0.00024506	0.00510249
947934	glpD	2.45556	9.51176	0.00025076	0.00519553
946492	serU	1.98867	5.24805	0.00025515	0.00521428
948060	gabD	2.31189	2.6487	0.00025522	0.00521428
945902	hybO	-3.41012	5.77273	0.00025538	0.00521428
944745	yaaJ	-2.22702	6.16481	0.00025684	0.00521866
946006	yncE	1.50249	9.58597	0.00025955	0.00524835
946260	astD	1.60937	1.96825	0.00026536	0.00534007
945538	ycbK	1.40869	6.2604	0.00026662	0.00534007
946301	mipA	1.35578	8.90847	0.00028227	0.00561337
946058	gadB	2.01503	2.74731	0.00028294	0.00561337
945511	entC	1.62692	6.09325	0.00028642	0.00562822
946405	otsA	2.03287	6.74735	0.00028789	0.00562822
946681	osmF	2.19526	3.39452	0.00029108	0.00562822
946457	fliI	-1.95298	2.3754	0.00029127	0.00562822
945508	dmsA	-3.07263	6.6177	0.0002925	0.00562822
945178	ybcV	-2.92625	1.48429	0.00029327	0.00562822
949054	trxB	1.28674	7.91045	0.00029382	0.00562822
946436	ydgD	1.70527	6.81338	0.00029439	0.00562822
946074	tam	1.61599	3.46019	0.000296	0.00563347
948075	yiaD	1.31667	5.75149	0.00029863	0.00565783
946148	rsxA	1.34407	5.47229	0.00030808	0.00580775
945222	dacA	1.30569	8.38598	0.0003093	0.00580775
946232	ydiZ	2.09602	4.01509	0.00032666	0.00610638
948320	ysgA	1.38819	4.58201	0.00033267	0.00619123
945293	fldA	1.24716	9.8329	0.00033508	0.00620849
946604	mdtA	1.53512	3.79079	0.00034138	0.00629761
945316	sdhC	2.62496	7.46921	0.00035036	0.00642231
945464	acrD	1.41186	5.50251	0.00035135	0.00642231
945170	ybcY	-1.38021	3.08495	0.00035272	0.00642231
2847696	ygaY	1.37891	3.82831	0.00037015	0.00668944
947105	recN	-1.30085	6.67196	0.00037058	0.00668944
945515	ycaD	1.55339	5.31596	0.00039305	0.00706485
946217	ydiV	-1.24863	6.44671	0.00040216	0.00719777
948835	nanS	-1.25636	3.98513	0.00040409	0.00720166
946830	sgcR	-1.25094	5.12835	0.00040636	0.00721155
946114	ygcN	-1.69743	5.2631	0.00041284	0.00729577
948818	yjhV	-1.90204	3.6544	0.00043163	0.00757383
946714	ccmA	-2.20397	4.98253	0.00043217	0.00757383
948803	leuX	2.06434	3.77141	0.00044231	0.00771938
948340	yigF	-1.63464	2.39458	0.00044828	0.00779114
946194	ydiH	1.80568	4.31865	0.00046007	0.0079632
946295	yccM	-2.56292	5.47559	0.00047426	0.0081751
948411	sbp	-1.29681	5.24862	0.00047757	0.00818354
945389	metK	1.4051	7.28047	0.00047864	0.00818354
945412	ybiC	2.07921	5.51334	0.00048881	0.00832355
948819	fecE	-1.70886	6.45815	0.00051589	0.00874936
947148	proV	3.0854	9.06826	0.00052532	0.00887345
947006	talA	2.54501	4.89714	0.00054141	0.00910861
945870	fabI	1.13193	9.96666	0.00056044	0.00939135
945738	ycgG	-1.77407	5.26639	0.00057315	0.00953048
947522	ygiL	-1.52357	2.78042	0.00057328	0.00953048
945788	narX	-1.18561	6.62932	0.0005756	0.00953134
946701	yeiR	1.41416	5.38972	0.00059619	0.00983359
945433	ybiJ	1.86202	4.73341	0.00062034	0.0101657
947110	yfjL	-1.34793	8.15024	0.00062116	0.0101657
945611	ndk	2.25364	7.63632	0.00064228	0.0104706
945517	pflA	-1.33015	8.57095	0.00065097	0.0105714
947538	fepB	1.23658	6.21048	0.00067096	0.010854
1450249	gnsA	-2.11832	7.50836	0.00067907	0.0109432
945792	chaB	1.65853	1.34795	0.00071648	0.0115019
1450271	yobH	1.21352	5.29563	0.00072005	0.0115154
946128	sufC	2.56992	4.50729	0.00079113	0.0126041
947987	nikE	-2.01372	3.36705	0.00080247	0.0127365
946146	rsxB	1.33351	4.77493	0.0008086	0.0127857
944878	sufD	2.78228	5.54852	0.00083007	0.0130759
948517	aceA	3.46145	7.49693	0.00084091	0.0131831
945260	miaB	1.10334	6.79634	0.00084314	0.0131831
947972	zntA	-1.76258	5.25347	0.00084892	0.0132243
948663	yjeJ	-1.31025	5.05194	0.00085287	0.0132368
944756	mokC	-1.80545	1.29941	0.00089526	0.0138436
946261	astA	2.36378	1.52662	0.00092288	0.0142185
947835	yhcN	3.75596	11.6425	0.00093442	0.0143437
945711	csgE	-2.47001	1.11836	0.0009466	0.0144777
946084	dcp	1.43553	6.41746	0.00095209	0.0145091
947868	nirB	-3.89479	8.95518	0.00097354	0.0147823
946250	ydjX	-1.53375	4.26084	0.00099498	0.0150535
945982	chbC	-1.24316	3.67041	0.00101792	0.0153454
945409	clsB	1.29626	2.78735	0.0010626	0.0159351
946543	wcaE	2.34021	0.658337	0.00106461	0.0159351
945175	ybcW	-2.9725	2.20053	0.00110355	0.0164593
945229	uspG	-1.32647	6.53914	0.00115246	0.0171281
2847760	gntU	-2.1752	5.25118	0.00115879	0.0171616
946583	wcaJ	1.60725	1.56529	0.00117546	0.0173472
945922	ydeO	2.40734	1.39977	0.0012182	0.0179153
948007	uspA	-1.4693	9.73415	0.0012375	0.0180867
948973	pinR	-3.92138	7.90947	0.00123846	0.0180867
946906	gltX	0.993048	8.91749	0.00125498	0.018222
946667	lysP	1.36426	7.43376	0.00125639	0.018222
948124	selA	-1.28651	5.98221	0.00127173	0.0183248
947867	crp	-1.44427	10.9147	0.00127219	0.0183248
944835	yadK	-1.82407	2.41333	0.00132107	0.0189638
948114	lldP	2.94047	6.8401	0.00134973	0.0193093
948265	hsrA	-1.16974	6.9383	0.00135843	0.0193394
947937	gntK	-3.01933	5.71351	0.00136414	0.0193394
948702	yjfK	-1.58525	2.82324	0.00136562	0.0193394
946031	maeA	1.46509	8.63055	0.00137409	0.019394
947950	insA	8.7852	4.80437	0.00138286	0.0194525
949115	yhbU	-3.12344	4.71839	0.00143806	0.0201616
946490	torY	-1.39299	2.96397	0.00144638	0.0201933
946692	ccmB	-1.4166	2.78578	0.00144992	0.0201933
947418	argO	1.51191	4.56116	0.00146161	0.0202561
945864	rnb	1.01242	7.72626	0.00146407	0.0202561
946079	yneJ	1.32911	3.51952	0.0014698	0.0202688
948078	yiaA	-1.69261	3.16808	0.0015257	0.0209136
947000	hcaR	2.06296	5.20688	0.0015265	0.0209136
946463	fliQ	-2.01345	0.832503	0.00153849	0.0210093
2847776	csrC	1.61977	12.1831	0.00155494	0.0211074
945649	fhuE	1.3332	6.80972	0.00155571	0.0211074
946525	hslJ	1.3117	6.23955	0.001587	0.0214628
948235	bglG	-1.71356	2.90809	0.00159517	0.0215041
947910	yrbL	1.01523	8.63059	0.00165782	0.022275
947848	acuI	-1.29378	5.2727	0.00166294	0.022275
1450242	rzoD	-2.43494	2.24549	0.00172485	0.0230308
945752	dadA	2.78509	6.71644	0.00173588	0.0230803
948874	arcA	-1.17014	10.6093	0.00173953	0.0230803
947026	pgpC	1.40969	5.4377	0.0017646	0.0233393
948826	fecC	-1.69084	6.75376	0.00179111	0.0236157
949014	sufA	3.13405	2.66484	0.00180271	0.0236944
946230	pfkB	1.86258	4.72446	0.00184253	0.0241423
946356	pphA	1.26756	5.09952	0.00185545	0.0241823
947605	sstT	-1.32683	5.4899	0.00186246	0.0241823
946078	ynaE	-3.37074	8.46642	0.00186283	0.0241823
946678	ampE	-1.14169	4.2727	0.00186874	0.0241844
946838	fecB	-1.96897	8.1079	0.00187627	0.0242074
945323	gltA	2.41035	9.94336	0.00189424	0.0243644
945443	gltJ	1.25066	4.1899	0.00190633	0.0244453
945753	sufB	2.74867	5.76081	0.00192955	0.0246664
946137	rsxC	1.34445	7.06355	0.00193531	0.0246664
945024	renD	-1.31069	3.29758	0.00196015	0.0249075
945754	dadX	2.43196	6.61742	0.00197497	0.0250203
945101	dps	3.58832	8.71002	0.00199241	0.025094
948122	lldR	2.37793	5.96001	0.00199273	0.025094
946746	nuoE	1.32553	7.10236	0.00200895	0.0252228
945057	ispF	1.11233	4.34943	0.00208662	0.02612
948455	argC	-3.42237	4.87642	0.00210256	0.0262415
946816	fecD	-1.61103	5.20875	0.00210939	0.0262488
946160	intA	-1.31376	7.37946	0.00212582	0.0263752
944885	hscA	0.974855	7.27714	0.00214969	0.0265172
945224	dsbG	1.00533	5.89126	0.00215171	0.0265172
947376	betB	1.70139	5.60786	0.00215618	0.0265172
947925	nfuA	1.81204	7.50574	0.0021788	0.0266424
947344	ygeQ	-1.47368	6.48359	0.00218466	0.0266424
948749	ydhY	-1.97375	1.40591	0.00218536	0.0266424
945933	feaB	1.16904	4.55891	0.00222959	0.0271031
946427	fecA	-2.07117	9.96819	0.00230085	0.0278887
944896	metN	1.02991	4.96349	0.00235211	0.0284281
945120	ygcO	-2.00188	1.08713	0.00240798	0.0290199
948905	yjjW	-2.83477	4.59327	0.00242074	0.0290904
947229	ygcB	-1.22792	5.28514	0.0024666	0.0295262
947166	emrA	1.17449	5.39336	0.00248631	0.0295262
948659	dcuA	-1.83169	7.40503	0.0024886	0.0295262
948077	wecH	-1.00812	4.62378	0.00248969	0.0295262
947739	yhcG	-1.23166	5.25353	0.00249211	0.0295262
945113	apt	1.21885	6.88466	0.00251983	0.0297117
948518	yjbD	-1.29525	4.75244	0.00252189	0.0297117
945803	thrA	1.82774	7.14282	0.0025474	0.0299235
947251	nhoA	1.18841	3.56166	0.0025541	0.0299235
947733	yhcC	-1.8484	2.99758	0.00256423	0.0299587
948130	gpmM	-1.69526	8.00735	0.00258324	0.0300973
945367	sfmC	-1.90867	3.02627	0.00259861	0.0301477
946506	yeeO	1.00986	3.98228	0.00261024	0.0301477
2847738	gapC	1.01492	9.54539	0.00261412	0.0301477
946057	gadC	1.03389	3.72826	0.00261624	0.0301477
947108	yfjM	-1.21445	2.51945	0.00263439	0.0302739
945639	flgF	-1.71547	2.03906	0.00270334	0.0309816
945775	lolB	0.995761	5.08756	0.00271251	0.0309928
946386	yecR	-2.26379	1.98644	0.00271905	0.0309928
946314	yoaG	2.09427	1.27034	0.00275024	0.0312636
947545	essD	-1.78078	2.31085	0.00280592	0.0318105
946454	fliJ	-2.39555	0.298205	0.00283718	0.0320519
948836	fimE	-1.53811	3.11011	0.00284245	0.0320519
946588	wcaI	1.57851	0.97788	0.00285704	0.0320904
945570	matP	-1.27753	6.12944	0.00286113	0.0320904
2847672	gatR	1.5952	5.0568	0.00290042	0.0324446
946456	fliH	-1.91675	1.65291	0.00293033	0.0326922
946458	fliO	-2.45364	0.778119	0.00295204	0.0328473
947705	yhaB	-1.86724	3.39799	0.00301695	0.0333685
947959	ugpE	2.39972	0.966472	0.00301842	0.0333685
948860	yjiN	1.35199	4.09663	0.00302606	0.0333685
945992	ydfO	-2.49122	2.0553	0.00303281	0.0333685
946480	zinT	1.17846	5.78852	0.00303855	0.0333685
947738	yhcD	-1.05435	7.02394	0.00306301	0.0335495
946821	intS	-1.10752	7.49109	0.00316451	0.0345713
945051	yajD	-1.02856	6.99312	0.0032353	0.0352531
947601	exuT	-1.36861	4.2459	0.00328521	0.0357044
947478	yghA	1.19152	4.13906	0.00332822	0.0360786
948736	ytfK	1.3996	6.06945	0.00334158	0.0361303
946840	emrK	1.27034	2.69065	0.00336946	0.0361737
945636	flgE	-2.25043	4.11204	0.00336953	0.0361737
948851	iraD	-1.40767	2.80165	0.00337165	0.0361737
946702	mqo	1.77277	7.63625	0.00338091	0.0361737
947470	yghG	-2.15561	2.31632	0.00338859	0.0361737
947947	ggt	1.30808	3.93231	0.00345076	0.0366586
945525	ycaP	1.23363	5.0593	0.00345145	0.0366586
946104	bssS	-2.62089	7.55523	0.00350356	0.0371183
948275	trpT	2.44988	3.21928	0.00354889	0.0375041
947926	glpR	1.14974	4.56923	0.00359596	0.0379063
946145	yceI	1.19176	6.31363	0.00361341	0.037995
945296	chiP	-2.36428	5.46041	0.00364287	0.0382093
947924	gntT	-2.23033	6.58046	0.00368552	0.0385605
947921	malT	-2.0267	8.73055	0.00370355	0.0386181
946502	cbl	-1.52654	6.90286	0.00370976	0.0386181
946180	ydhZ	-1.11187	3.8346	0.00371858	0.0386181
944975	yahK	1.8441	4.04502	0.00381425	0.0395141
946187	glsA	2.3252	0.900072	0.00386887	0.0399815
945097	adk	1.13979	9.73653	0.00389032	0.0400208
946787	yfcI	-1.11557	3.9568	0.0039065	0.0400208
946619	yehD	-2.40347	4.26988	0.0039096	0.0400208
945648	flgK	-1.10868	2.87395	0.00391074	0.0400208
947602	exuR	-1.48332	9.0143	0.00393828	0.0402049
948232	yieH	-1.37239	5.70882	0.00396085	0.0403374
946865	yfeD	-1.40118	6.75956	0.00404016	0.0409924
949040	folE	0.980431	6.19278	0.00404466	0.0409924
945619	csgG	-1.27017	4.40056	0.00408979	0.0413502
946088	pinQ	-3.71946	7.52909	0.00410035	0.0413575
947158	nrdI	3.00929	3.86482	0.00413864	0.0415803
948891	fhuF	1.32269	10.5044	0.00414221	0.0415803
946766	yfbS	-1.60345	6.72775	0.00422427	0.0423031
946251	ygjH	-2.30757	2.77497	0.0042466	0.0424256
944819	htrE	-1.33855	4.37855	0.00427469	0.0424555
948923	araH	1.47616	3.63585	0.00427581	0.0424555
946600	yegE	0.959222	5.64324	0.00427987	0.0424555
946462	fliP	-1.62183	1.7977	0.00437996	0.0433461
948003	yhiI	-1.45482	5.61841	0.00439686	0.0434112
947870	ppiA	1.35335	7.02299	0.00441722	0.0434165
947670	yhbS	-1.67441	5.73462	0.00441803	0.0434165
947455	yggM	-2.01024	5.01547	0.00443818	0.0435127
948544	lexA	-1.41411	8.21012	0.00448419	0.0438616
946426	yfdS	-1.91682	0.995733	0.00467752	0.045629
945388	bioC	1.31515	1.39841	0.00468658	0.045629
945551	ycbL	1.06368	7.18968	0.00474901	0.0461301
949075	xanQ	-0.968401	4.82581	0.00482924	0.0467661
948367	yihM	-2.1073	5.77952	0.00483672	0.0467661
945040	psiF	1.17821	3.58287	0.00494371	0.0476909
945727	mcrA	-1.21345	5.7302	0.00499452	0.0480708
945672	aldA	3.07822	7.75437	0.00516602	0.049608
