# Supplementary material for: Nucleoid remodeling during environmental adaptation is regulated by HU-dependent DNA bundling
Source: Nat Commun. 2020 Jun 9;11:2905. doi: 10.1038/s41467-020-16724-5 (PMC7283360; doi:10.1038/s41467-020-16724-5)
Supplement: Supplementary file 8 — Supplementary Data 5 [file 41467_2020_16724_MOESM8_ESM.xlsx]

## Sheet: Table S7
Entrez ID	Symbol	logFC	logCPM	PValue	FDR
946147	fumC	4.10111	7.2995	5.64e-12	2.37e-08
945103	asr	10.4444	9.32512	6.65e-11	7.97e-08
948895	osmY	5.15664	7.23456	6.92e-11	7.97e-08
1450298	ytjA	3.94116	3.26201	8.18e-11	7.97e-08
945598	ymdF	4.65231	4.67652	9.47e-11	7.97e-08
945070	ybaY	3.11722	5.8321	2.45e-10	1.72e-07
948553	yjbJ	2.95203	6.52737	3.31e-10	1.99e-07
945356	ybgS	4.37099	5.15161	5.87e-10	3.09e-07
948258	asnA	-2.59885	4.92859	1.13e-09	4.97e-07
945866	osmB	3.23055	3.98313	1.2e-09	4.97e-07
945520	ycaK	-3.09453	4.06491	1.3e-09	4.97e-07
946234	katE	4.61185	5.16042	1.78e-09	5.41e-07
946855	ypeC	2.33487	3.42239	2.03e-09	5.41e-07
946068	ydeI	3.52885	3.24302	2.1e-09	5.41e-07
945811	tyrV	5.65769	3.19963	2.18e-09	5.41e-07
945820	tyrT	5.65769	3.19963	2.18e-09	5.41e-07
946045	kdpA	3.37355	2.92465	2.19e-09	5.41e-07
948666	frdB	-4.29924	6.10365	4.73e-09	1.11e-06
947133	yciF	4.07037	3.9697	5.38e-09	1.16e-06
946132	poxB	4.59533	6.26395	5.53e-09	1.16e-06
947165	proX	4.06047	8.51611	6.32e-09	1.27e-06
945865	tktB	3.77775	5.44564	8.54e-09	1.63e-06
947268	ygbE	3.00592	4.65809	1.07e-08	1.96e-06
948019	yhiD	3.21748	3.61406	1.5e-08	2.63e-06
946041	bdm	8.40835	1.54466	1.99e-08	3.34e-06
946347	yebV	3.48529	4.10632	2.33e-08	3.76e-06
945662	leuZ	3.87414	4.70236	2.46e-08	3.83e-06
948323	metE	3.08145	5.93044	2.73e-08	4.1e-06
945984	napH	-5.63619	3.59016	2.93e-08	4.25e-06
945929	rzpD	-2.59202	4.00946	4.18e-08	5.86e-06
946406	otsB	4.29397	5.75359	4.53e-08	6.14e-06
946669	nfo	1.53412	5.85765	4.84e-08	6.37e-06
948573	nrfB	-3.93338	3.01275	5.33e-08	6.79e-06
947450	kdpB	2.47361	3.03227	5.66e-08	7e-06
946138	ynfM	3.23169	6.64297	6.48e-08	7.79e-06
947093	napA	-4.42189	6.71457	6.72e-08	7.85e-06
946668	yeiH	2.0796	5.43805	8.11e-08	9.13e-06
948668	frdD	-3.44005	4.99566	8.25e-08	9.13e-06
948667	frdA	-4.0918	8.00393	9.1e-08	9.82e-06
948534	yjbE	2.92765	1.98436	1.25e-07	1.32e-05
945544	napG	-4.93786	3.28733	1.48e-07	1.5e-05
948956	efeU	2.92776	5.0022	1.53e-07	1.5e-05
948414	fpr	2.18792	7.20884	1.57e-07	1.5e-05
944795	caiF	-2.82577	4.52059	1.59e-07	1.5e-05
945322	sdhD	3.9362	7.07965	1.62e-07	1.5e-05
946384	yecD	2.06652	4.69656	1.65e-07	1.5e-05
946311	yeaQ	2.67507	5.80237	1.67e-07	1.5e-05
947536	ygcP	-2.91045	3.63421	1.9e-07	1.66e-05
948474	tyrU	3.53401	4.80185	2.18e-07	1.8e-05
946899	mntH	1.98559	6.26405	2.21e-07	1.8e-05
946500	efeB	2.21257	6.30124	2.22e-07	1.8e-05
948403	sodA	3.11914	10.7561	2.24e-07	1.8e-05
948571	nrfA	-3.97138	6.03415	2.27e-07	1.8e-05
946751	elaB	4.09821	5.87344	2.39e-07	1.86e-05
947935	glpE	2.7395	3.76943	3.17e-07	2.43e-05
948680	frdC	-3.86265	4.54902	3.54e-07	2.66e-05
945627	mdtG	2.35664	5.65494	3.62e-07	2.67e-05
945402	sdhA	3.45087	9.41107	3.97e-07	2.88e-05
945604	pgaB	-2.15559	3.61106	4.06e-07	2.89e-05
946219	ydiU	2.16251	7.50251	4.48e-07	3.14e-05
945538	ycbK	2.02145	6.2604	4.7e-07	3.24e-05
945409	clsB	2.11032	2.78735	4.91e-07	3.33e-05
946255	astC	3.03841	2.43395	6.17e-07	4.12e-05
946173	sufE	2.16096	3.78499	6.33e-07	4.16e-05
945287	ybfG	-2.46781	2.67841	6.46e-07	4.18e-05
947872	fic	1.77192	5.12181	7.2e-07	4.57e-05
946617	yehB	-1.95219	3.35546	7.29e-07	4.57e-05
947145	proW	3.61587	6.07357	7.86e-07	4.76e-05
945554	ompF	-5.76997	13.3795	7.91e-07	4.76e-05
946587	pfo	2.11747	8.21512	7.93e-07	4.76e-05
947767	yhdV	3.45014	3.293	8.77e-07	5.18e-05
948802	ahr	2.10717	3.7396	8.87e-07	5.18e-05
945278	yahB	-2.0886	6.26508	9.71e-07	5.6e-05
946014	mcbR	2.28955	5.32229	1e-06	5.71e-05
946813	napF	-5.60383	5.45834	1.03e-06	5.77e-05
947613	marA	2.55406	6.7066	1.04e-06	5.77e-05
946606	mdtB	1.63311	4.97266	1.06e-06	5.79e-05
945383	ybhB	2.60184	6.23695	1.25e-06	6.71e-05
946229	aroH	1.87399	5.96839	1.26e-06	6.71e-05
946698	napB	-3.90399	3.05718	1.36e-06	7.13e-05
945187	napD	-5.68271	3.09395	1.5e-06	7.78e-05
945507	dmsB	-3.0812	3.61049	1.57e-06	8e-05
948071	yiaG	2.34386	4.64048	1.59e-06	8e-05
946724	acnA	2.04131	7.53006	1.6e-06	8e-05
946253	spy	3.22575	7.26821	1.63e-06	8.08e-05
945805	ygiV	1.82086	5.05825	2.05e-06	9.94e-05
2847757	nirC	-3.66145	4.43718	2.06e-06	9.94e-05
948178	uhpA	2.46076	4.44692	2.25e-06	0.00010763
947463	pheV	4.10771	0.907235	2.32e-06	0.00010845
948651	pheU	4.10771	0.907235	2.32e-06	0.00010845
947880	cysG	-1.95337	5.62755	2.91e-06	0.00013468
948738	ytfI	-1.89377	4.72275	3.1e-06	0.00014178
2847753	ryjA	3.2406	4.93348	3.68e-06	0.00016538
945435	glnQ	2.34154	4.08769	3.71e-06	0.00016538
945058	yajR	1.34245	6.25527	3.75e-06	0.00016538
947530	yqiJ	-2.06572	4.90737	3.77e-06	0.00016538
945603	efeO	2.47392	7.06652	3.93e-06	0.00016914
946806	pdxH	1.49969	5.73807	3.94e-06	0.00016914
945128	ompW	-3.12101	3.49808	4.86e-06	0.00020645
946184	marB	2.54676	3.6627	5.06e-06	0.00021177
948653	cadC	-1.68923	7.12282	5.09e-06	0.00021177
944969	yahM	-3.54651	3.4311	5.75e-06	0.00023424
945305	osmE	2.75593	6.81252	5.75e-06	0.00023424
948980	borD	-3.38476	6.10871	5.79e-06	0.00023424
944859	yadV	-2.31453	3.50496	6.25e-06	0.00025036
945048	yaiE	-1.68099	6.87785	6.33e-06	0.00025104
946611	baeS	1.50161	3.29643	6.51e-06	0.0002559
946317	yeaR	3.01107	4.49725	6.63e-06	0.00025663
945511	entC	2.1138	6.09325	6.65e-06	0.00025663
948803	leuX	2.8864	3.77141	7.92e-06	0.00030267
2847716	sslE	-2.35817	7.06047	8.24e-06	0.00031225
945542	uxaB	-3.30079	5.92689	8.5e-06	0.00031932
1450271	yobH	1.57557	5.29563	8.64e-06	0.00032143
948615	hybB	-3.16556	3.73761	8.85e-06	0.0003266
946146	rsxB	1.78555	4.77493	9.23e-06	0.00033762
947467	pppA	-1.26288	4.91989	9.66e-06	0.0003503
947830	yhcO	2.84302	4.87462	1.05e-05	0.00037802
948812	yjjP	-2.70515	4.527	1.12e-05	0.00039834
947538	fepB	1.57523	6.21048	1.15e-05	0.00040592
946467	rcsA	2.01384	4.19773	1.23e-05	0.00043275
946043	osmC	3.24857	4.52825	1.33e-05	0.00046242
946626	yegS	2.29318	3.9345	1.38e-05	0.00047617
946436	ydgD	2.13381	6.81338	1.41e-05	0.00048197
946608	mdtC	1.44943	4.64941	1.43e-05	0.00048519
948580	nrfD	-3.69887	1.85359	1.55e-05	0.00052035
945621	glnP	2.8041	3.59047	1.56e-05	0.00052035
2847696	ygaY	1.67737	3.82831	1.62e-05	0.00053728
948581	nrfC	-4.70755	1.63406	1.67e-05	0.00054933
947539	rrrD	-1.80602	4.56183	1.72e-05	0.00055993
946659	yehX	2.09153	2.73875	1.87e-05	0.0006038
946185	sufS	2.16794	5.60254	1.9e-05	0.00061021
945732	ymgD	1.72942	3.92334	2.1e-05	0.00066467
946261	astA	3.498	1.52662	2.1e-05	0.00066467
945601	yceA	2.90877	7.8609	2.15e-05	0.00067594
947881	nirD	-4.25244	4.43183	2.22e-05	0.00068707
947110	yfjL	-1.67228	8.15024	2.22e-05	0.00068707
947156	ygaC	2.11081	4.00454	2.29e-05	0.00070159
946148	rsxA	1.57117	5.47229	2.4e-05	0.00073207
945300	sdhB	2.96475	8.29489	2.43e-05	0.00073495
948737	ytfJ	-1.3948	5.65512	2.47e-05	0.00074236
944842	hybA	-3.61752	4.90357	2.52e-05	0.00074996
946051	ygiW	3.02052	6.18906	2.53e-05	0.00074996
948512	aceB	2.5964	7.64676	2.61e-05	0.00076597
945316	sdhC	3.28293	7.46921	2.62e-05	0.00076597
945612	msyB	2.31556	5.00431	2.68e-05	0.00077796
948067	gabT	2.20888	2.82166	2.97e-05	0.00085578
944832	can	1.97325	10.2224	3.08e-05	0.00087996
945263	yqeH	-1.46571	3.50378	3.2e-05	0.0009108
946530	ivy	2.87054	7.51384	3.24e-05	0.00091569
948411	sbp	-1.5292	5.24862	3.35e-05	0.000939
946701	yeiR	1.71531	5.38972	3.49e-05	0.0009724
947157	ygaM	3.50497	4.794	3.63e-05	0.00100526
946365	ycgB	1.59757	4.72438	3.66e-05	0.00100526
948007	uspA	-1.92203	9.73415	3.77e-05	0.00102981
946382	yecE	1.43744	4.49524	3.82e-05	0.00103536
946492	serU	2.33998	5.24805	3.89e-05	0.00104781
946297	yeaG	2.39928	4.94165	4.06e-05	0.00108784
945567	rmf	3.35295	6.17628	4.35e-05	0.00115676
948026	hdeB	3.27285	5.23085	4.44e-05	0.00116214
948365	yihN	-3.00501	4.813	4.44e-05	0.00116214
945178	ybcV	-3.35043	1.48429	4.45e-05	0.00116214
947581	ebgC	-2.63937	1.478	4.51e-05	0.00116696
946667	lysP	1.73531	7.43376	4.52e-05	0.00116696
946030	sra	2.35738	4.44013	4.61e-05	0.00118131
944740	yjhR	-1.66088	4.84984	4.71e-05	0.00119973
945260	miaB	1.29517	6.79634	5.02e-05	0.00127201
947489	yciG	5.85118	1.34953	5.11e-05	0.00128737
945613	yceK	1.83392	3.11448	5.23e-05	0.0013105
946820	fadL	-1.71867	7.53987	5.45e-05	0.00135567
946632	fbaB	2.53581	4.73651	5.49e-05	0.00135567
947376	betB	2.39221	5.60786	5.51e-05	0.00135567
945702	icd	2.18597	9.77838	5.8e-05	0.00141022
948077	wecH	-1.25861	4.62378	5.8e-05	0.00141022
944797	aceK	2.08326	5.99886	6.07e-05	0.00146663
949122	mcrB	-1.1796	7.53015	6.14e-05	0.00147509
945389	metK	1.61098	7.28047	6.36e-05	0.0015206
947599	uxaC	-1.80694	3.906	6.42e-05	0.00152472
946058	gadB	2.3167	2.74731	6.68e-05	0.0015785
946906	gltX	1.15908	8.91749	6.79e-05	0.00159528
946472	yedP	1.67067	3.81551	7.06e-05	0.0016427
945793	chaC	1.07704	4.62889	7.07e-05	0.0016427
946604	mdtA	1.71269	3.79079	7.3e-05	0.00168638
945502	dmsC	-2.09426	3.67907	7.42e-05	0.00170525
946366	yeaI	-1.87697	3.3925	7.53e-05	0.00171312
5625583	yjhZ	-2.29309	2.89041	7.57e-05	0.00171312
946074	tam	1.79431	3.46019	7.62e-05	0.00171312
946660	yehY	2.3893	2.37478	7.64e-05	0.00171312
947619	mzrA	-1.77571	6.2005	7.68e-05	0.00171312
945596	pgaA	-1.6422	4.98005	7.7e-05	0.00171312
947440	sad	1.90025	5.34305	7.75e-05	0.00171504
946714	ccmA	-2.54174	4.98253	7.79e-05	0.00171635
945487	murJ	1.27768	5.34923	7.84e-05	0.00171839
948235	bglG	-2.30176	2.90809	8.01e-05	0.00174575
944986	frmR	-2.26652	4.08266	8.32e-05	0.00180429
947867	crp	-1.78448	10.9147	8.42e-05	0.00181545
946421	sdiA	-1.91977	7.67081	8.63e-05	0.00185273
948124	selA	-1.55237	5.98221	8.82e-05	0.00188367
945222	dacA	1.40988	8.38598	8.89e-05	0.00188851
945728	ymgG	1.63743	4.44002	9.04e-05	0.00190973
945902	hybO	-3.73359	5.77273	9.41e-05	0.00197681
946780	yfcC	-2.61385	5.89992	9.45e-05	0.00197681
945051	yajD	-1.28578	6.99312	9.78e-05	0.00203632
945508	dmsA	-3.39491	6.6177	9.92e-05	0.002055
945738	ycgG	-2.06296	5.26639	0.00010087	0.00207963
948832	fimB	-2.09801	6.80535	0.00010304	0.00211407
2847760	gntU	-2.71168	5.25118	0.00010489	0.00214161
945303	sucA	2.86282	10.3684	0.00010677	0.00216698
945864	rnb	1.17292	7.72626	0.00010716	0.00216698
944853	ybgA	2.33605	3.39057	0.00011003	0.0022143
944745	yaaJ	-2.38347	6.16481	0.0001112	0.00222722
946702	mqo	2.49284	7.63625	0.000113	0.00224549
946114	ygcN	-1.88248	5.2631	0.00011318	0.00224549
948367	yihM	-3.10864	5.77952	0.00011762	0.00232265
945408	ybhP	2.14728	2.43216	0.00011952	0.00234907
946871	yciE	1.82739	3.95472	0.00012037	0.00235475
947111	yfjK	-1.2516	6.72242	0.00012605	0.00245451
946525	hslJ	1.5783	6.23955	0.00013434	0.00260284
947545	essD	-2.34813	2.31085	0.00013491	0.00260284
947148	proV	3.53108	9.06826	0.00013573	0.00260676
946260	astD	1.64334	1.96825	0.0001373	0.00262493
947910	yrbL	1.16968	8.63059	0.00014469	0.00274136
947972	zntA	-2.06457	5.25347	0.00014528	0.00274136
946811	mliC	1.51751	3.21781	0.00014535	0.00274136
948999	caiE	-1.61852	2.91232	0.00014996	0.00280631
946854	yfeO	1.381	5.26828	0.00015012	0.00280631
946217	ydiV	-1.32531	6.44671	0.0001525	0.00283816
947921	malT	-2.80139	8.73055	0.00015626	0.00289287
949075	xanQ	-1.20637	4.82581	0.00015682	0.00289287
948078	yiaA	-2.11387	3.16808	0.00015889	0.00291838
944864	acnB	1.7707	9.32982	0.00016181	0.00295908
947962	ugpB	2.17093	3.59546	0.00016354	0.00297774
946193	ygcE	-1.18423	3.56288	0.00016875	0.00305936
944829	yadL	-1.69908	2.71088	0.00017264	0.00311647
948352	yihF	-2.39353	6.46283	0.0001773	0.00318241
949080	rcnB	1.75495	5.91172	0.00017781	0.00318241
945229	uspG	-1.51551	6.53914	0.0001882	0.00335419
944885	hscA	1.11918	7.27714	0.00019556	0.00347058
947006	talA	2.80335	4.89714	0.0002064	0.00364758
949054	trxB	1.31507	7.91045	0.00020752	0.00365195
945517	pflA	-1.43726	8.57095	0.0002141	0.00374081
949117	yhbV	-2.51651	3.94782	0.00021434	0.00374081
945515	ycaD	1.62597	5.31596	0.00021741	0.00377862
946301	mipA	1.37768	8.90847	0.0002208	0.00381677
948265	hsrA	-1.3217	6.9383	0.00022213	0.00381677
947413	epd	-1.35482	8.37296	0.00022233	0.00381677
948025	hdeA	3.28046	6.79239	0.00022689	0.00387935
947144	ygaU	2.00895	5.58638	0.00023157	0.00393627
945120	ygcO	-2.80586	1.08713	0.0002321	0.00393627
947550	ybgO	-1.29271	5.04534	0.00023408	0.00395395
946048	yebQ	1.58693	4.67782	0.00024162	0.00406502
946067	ydeJ	1.60762	2.64936	0.0002444	0.00409532
948640	dcuR	-1.36278	5.20892	0.00024675	0.00411831
946137	rsxC	1.58734	7.06355	0.00024897	0.00413896
946006	yncE	1.50223	9.58597	0.00026012	0.00430739
948228	bglH	-1.82474	2.92374	0.00026446	0.00436203
945175	ybcW	-3.54905	2.20053	0.00027412	0.00450372
946405	otsA	2.03468	6.74735	0.00028505	0.00466509
946128	sufC	2.84959	4.50729	0.00028851	0.00470335
946830	sgcR	-1.27674	5.12835	0.00029468	0.00478542
947848	acuI	-1.47691	5.2727	0.00029763	0.00481476
945870	fabI	1.17469	9.96666	0.00030106	0.00485163
947651	yhgE	-1.02443	5.781	0.00030641	0.00491901
948593	alsA	-1.57531	4.06084	0.00031409	0.00502311
948659	dcuA	-2.27347	7.40503	0.000317	0.00505032
946121	paaJ	1.93183	4.19552	0.00031976	0.00507514
945999	narZ	1.44105	3.31618	0.0003234	0.0050972
946314	yoaG	2.67246	1.27034	0.00032357	0.0050972
946232	ydiZ	2.09361	4.01509	0.00032765	0.00514208
945551	ycbL	1.29431	7.18968	0.00033564	0.00524801
947937	gntK	-3.48967	5.71351	0.00034804	0.00542175
948338	yigI	2.36972	4.10168	0.0003586	0.00556558
945915	btuE	1.48304	3.88655	0.00036225	0.00560161
945938	mhpR	2.56857	3.50748	0.00037235	0.00573663
947934	glpD	2.36353	9.51176	0.00038372	0.00589027
947166	emrA	1.3535	5.39336	0.00038616	0.00590619
948905	yjjW	-3.48738	4.59327	0.00039106	0.00595945
945901	ynaJ	1.57321	7.19895	0.00039782	0.0060405
947705	yhaB	-2.40205	3.39799	0.00040481	0.00612453
945933	feaB	1.32829	4.55891	0.00040666	0.00613044
946194	ydiH	1.82577	4.31865	0.00042674	0.00641026
946296	yeaH	1.32778	3.60184	0.0004358	0.00650447
945465	rimO	1.40809	6.70048	0.00043611	0.00650447
947418	argO	1.68026	4.56116	0.00044347	0.00657873
947095	yegP	1.568	3.07213	0.00044421	0.00657873
948835	nanS	-1.2549	3.98513	0.00045286	0.00668324
948505	zraR	-1.23966	3.30524	0.00045634	0.00671111
946619	yehD	-3.02808	4.26988	0.00046202	0.00677093
945991	ydcJ	1.41847	3.86342	0.00047165	0.0068783
947229	ygcB	-1.4021	5.28514	0.00047262	0.0068783
946644	yafU	-1.9062	2.29448	0.00047732	0.00692279
947383	aegA	-1.82543	4.77973	0.00048042	0.00694377
947643	yqjA	-1.2484	6.99254	0.00051638	0.00743803
948836	fimE	-1.85765	3.11011	0.00051979	0.00745159
947011	nlpD	1.17259	7.53159	0.0005212	0.00745159
945727	mcrA	-1.48117	5.7302	0.00052264	0.00745159
949040	folE	1.12324	6.19278	0.00052847	0.00750926
949009	yafT	-2.17505	6.24589	0.00053145	0.00752616
945948	uspF	-2.54524	6.96483	0.00053773	0.00758962
944878	sufD	2.91114	5.54852	0.00054251	0.00763145
945570	matP	-1.46939	6.12944	0.00054796	0.00768242
948874	arcA	-1.27062	10.6093	0.00056061	0.0078337
945170	ybcY	-1.34492	3.08495	0.00056938	0.0079299
948085	ysaA	-2.46691	5.47383	0.00057323	0.00795717
946000	ydcN	1.19299	3.85256	0.00058604	0.00809399
945282	mprA	1.26178	8.14447	0.00058694	0.00809399
945771	cysB	-1.03623	6.35944	0.00061145	0.00840446
946356	pphA	1.38474	5.09952	0.00062258	0.00852959
945196	iscX	1.08034	4.48762	0.00064462	0.0088029
944837	yadC	-1.41049	5.08385	0.00065508	0.0089167
945339	chbB	-1.37096	4.76217	0.00066068	0.008964
947924	gntT	-2.70579	6.58046	0.00066577	0.00900396
947835	yhcN	3.90601	11.6425	0.00067166	0.00904444
947990	nikC	-2.68926	3.17002	0.00067306	0.00904444
947246	ybdK	1.42562	3.36245	0.00067675	0.00906498
945113	apt	1.3531	6.88466	0.00069282	0.00925081
945293	fldA	1.18701	9.8329	0.00071954	0.00957719
947105	recN	-1.24197	6.67196	0.00073705	0.00977929
948572	acs	2.1283	4.39518	0.00074314	0.00982911
946865	yfeD	-1.65257	6.75956	0.00074639	0.00984108
948602	rpiB	-2.63811	3.17409	0.00075443	0.00991601
944826	serT	2.15409	3.86515	0.00076224	0.00996499
945450	ybjG	1.23725	4.57355	0.00076475	0.00996499
947470	yghG	-2.43177	2.31632	0.00076526	0.00996499
2847747	omrB	4.42525	1.14711	0.00077198	0.0100215
945792	chaB	1.63788	1.34795	0.0007858	0.0101517
947026	pgpC	1.51274	5.4377	0.00078684	0.0101517
946885	ligA	0.981523	7.24721	0.00080286	0.0103267
946449	fliK	-1.54477	2.08647	0.0008219	0.0105393
946681	osmF	1.99019	3.39452	0.00082902	0.0105984
948275	trpT	2.93951	3.21928	0.0008344	0.0106348
945296	chiP	-2.79275	5.46041	0.0008414	0.0106916
945262	metU	2.2006	0.619834	0.00086382	0.0109106
945280	metT	2.2006	0.619834	0.00086382	0.0109106
948503	purH	-1.16793	4.42549	0.00089869	0.011317
945611	ndk	2.17893	7.63632	0.00090634	0.0113793
948880	mcrC	-1.06583	6.09744	0.0009093	0.0113825
944975	yahK	2.18762	4.04502	0.00093234	0.0116073
947161	nrdH	3.20227	2.19154	0.00093278	0.0116073
944895	accA	1.06145	7.50378	0.00094531	0.0117286
948366	ompL	-1.81798	1.80733	0.00095087	0.0117628
947989	nikD	-1.99981	3.89367	0.0009594	0.0118336
945412	ybiC	1.93782	5.51334	0.00098762	0.0120917
948923	araH	1.73702	3.63585	0.00098854	0.0120917
946831	dcyD	1.03772	4.65209	0.00098896	0.0120917
946268	entS	1.26329	5.74406	0.00100916	0.012286
948257	viaA	-1.4685	6.40077	0.00101069	0.012286
944817	gpt	1.65623	6.00609	0.00103089	0.0124795
946597	udk	1.17806	5.9541	0.00103254	0.0124795
945775	lolB	1.06115	5.08756	0.00103934	0.0125191
946796	accD	1.09931	8.2126	0.00104177	0.0125191
948518	yjbD	-1.39671	4.75244	0.00105002	0.0125823
949094	yagJ	-1.53068	5.77221	0.00106096	0.0126772
945057	ispF	1.16926	4.34943	0.00106774	0.0127222
946084	dcp	1.42084	6.41746	0.00107902	0.0127869
946787	yfcI	-1.23443	3.9568	0.00107925	0.0127869
946412	tyrP	1.4626	5.35142	0.00108353	0.0128015
945825	marR	1.40921	5.38169	0.00109691	0.0129233
946201	lnt	1.08968	6.52085	0.00110627	0.0129636
949014	sufA	3.36066	2.66484	0.00110762	0.0129636
945464	acrD	1.29649	5.50251	0.00110958	0.0129636
944896	metN	1.08527	4.96349	0.00111328	0.0129708
945904	uspE	-1.62124	9.29578	0.00115925	0.0134691
946706	napC	-2.55868	5.49191	0.0011787	0.0136573
947987	nikE	-1.92924	3.36705	0.00120642	0.0139401
946250	ydjX	-1.51178	4.26084	0.00121227	0.0139585
944981	betI	2.85318	5.39515	0.00121465	0.0139585
948818	yjhV	-1.7234	3.6544	0.0012191	0.0139715
948344	yigG	-2.13499	1.04192	0.00127967	0.0146258
947739	yhcG	-1.30201	5.25353	0.0012979	0.0147939
946259	astB	1.57415	1.77391	0.00130994	0.0148909
2847719	csrB	-2.66447	12.6363	0.00133187	0.0150993
945323	gltA	2.5031	9.94336	0.00135617	0.0153335
946643	metG	1.03144	7.19527	0.00137712	0.0155285
945789	yjiM	-1.45593	3.11462	0.00138323	0.0155558
947943	yhhY	-1.38178	3.31426	0.00138732	0.0155602
946985	guaB	1.48913	6.49161	0.00139415	0.0155952
948177	setC	-1.44355	2.40141	0.00140249	0.0156469
946034	narY	1.69714	1.36582	0.00142817	0.0158913
948114	lldP	2.91677	6.8401	0.00144391	0.016024
947917	yhgA	-0.98072	4.8852	0.00145678	0.0161242
948506	zraS	-1.89328	4.42851	0.00146526	0.0161475
945510	mlc	-1.36969	5.95117	0.00146656	0.0161475
945753	sufB	2.84022	5.76081	0.00147466	0.0161943
946766	yfbS	-1.80495	6.72775	0.00148843	0.0163029
948766	pepB	1.06204	6.17301	0.00149288	0.0163092
949115	yhbU	-3.08295	4.71839	0.00154604	0.0168392
947522	ygiL	-1.39053	2.78042	0.0015494	0.0168392
947455	yggM	-2.26654	5.01547	0.00155923	0.0169024
947189	hypD	-1.96806	4.4014	0.00160606	0.0173653
947670	yhbS	-1.88559	5.73462	0.00161106	0.0173746
946160	intA	-1.34441	7.37946	0.00163455	0.0175829
946230	pfkB	1.89261	4.72446	0.00164756	0.0176777
945846	trpE	1.7121	2.50575	0.00166195	0.0177152
948038	yhjA	-2.46745	5.4782	0.00166272	0.0177152
947471	holE	1.26641	4.97254	0.0016637	0.0177152
945433	ybiJ	1.69128	4.73341	0.00167709	0.0178128
947194	hypB	-2.75638	3.84099	0.00168906	0.0178947
945171	tfaD	-1.37285	2.26176	0.00169803	0.0179445
948663	yjeJ	-1.23953	5.05194	0.0017102	0.0179815
949119	csgD	-1.45578	3.02184	0.00171159	0.0179815
946506	yeeO	1.04269	3.98228	0.00171436	0.0179815
945716	betA	1.90685	5.26497	0.00172522	0.0180505
947959	ugpE	2.63064	0.966472	0.0017647	0.0184177
945667	pck	-1.4293	8.61313	0.00178168	0.0185488
946031	maeA	1.42963	8.63055	0.00179287	0.0186193
945649	fhuE	1.31454	6.80972	0.0018293	0.0189202
947602	exuR	-1.6108	9.0143	0.00183084	0.0189202
947508	kdpC	1.34806	2.37864	0.00184145	0.0189832
948069	lhgO	2.51388	1.73638	0.0018697	0.0192273
945571	ompA	1.07117	11.7639	0.00188666	0.0193056
948883	lgoD	-1.22209	3.40688	0.00188779	0.0193056
949030	argT	1.79738	5.7653	0.00189109	0.0193056
948455	argC	-3.50388	4.87642	0.00192855	0.0196404
948639	dcuS	-1.08656	6.42926	0.00197527	0.0200676
947868	nirB	-3.54622	8.95518	0.0020296	0.0205698
944835	yadK	-1.75806	2.41333	0.0020374	0.0205993
947452	ybfA	-2.1414	4.74312	0.00204357	0.0206121
947610	yqjK	1.36072	4.49596	0.0020601	0.020715
945473	rcdA	-1.34882	2.82101	0.00206362	0.020715
944819	htrE	-1.43839	4.37855	0.0021109	0.0211392
948603	alsR	-1.96004	7.66061	0.00212659	0.0212457
946078	ynaE	-3.31195	8.46642	0.00213835	0.0213125
945788	narX	-1.08226	6.62932	0.00214787	0.0213569
946543	wcaE	2.10381	0.658337	0.00222918	0.022113
948340	yigF	-1.4384	2.39458	0.00226658	0.0224311
945130	pmrD	-1.43015	6.12577	0.00231458	0.0228524
947933	yzgL	2.10138	3.56525	0.00232966	0.0229474
947724	gltB	1.30442	7.68547	0.0023399	0.0229945
949064	caiA	-1.62038	5.63199	0.00235057	0.0230454
945101	dps	3.50442	8.71002	0.00237956	0.0232721
945000	dcuC	-3.74868	5.98118	0.00238476	0.0232721
946712	menF	0.964372	6.70511	0.00243701	0.023727
949044	yeiB	1.08016	4.71944	0.00245159	0.0238037
947454	ansB	-4.4902	7.74983	0.00245621	0.0238037
946187	glsA	2.42982	0.900072	0.00247702	0.0239502
2847672	gatR	1.62022	5.0568	0.00253811	0.0244846
945167	fau	-1.52415	8.24263	0.00254874	0.0245309
945143	lpxM	1.03276	7.05586	0.00256863	0.0246659
946251	ygjH	-2.43023	2.77497	0.0025793	0.0247119
945982	chbC	-1.14843	3.67041	0.00258999	0.0247579
946246	fiu	1.3289	7.95499	0.00260156	0.0247641
946490	torY	-1.32094	2.96397	0.00260241	0.0247641
948837	yjiL	-1.47732	1.54058	0.00261445	0.0248225
948851	iraD	-1.43258	2.80165	0.00262753	0.0248905
949032	focB	-0.977356	3.3721	0.00273283	0.0258298
947738	yhcD	-1.06279	7.02394	0.0027623	0.0260499
946295	yccM	-2.12269	5.47559	0.00276959	0.0260602
948749	ydhY	-1.91474	1.40591	0.00281736	0.0264505
946601	iceT	1.18789	3.52215	0.00285704	0.0267633
947611	yqjE	1.41312	4.66412	0.00287822	0.0269018
948461	sthA	1.32425	9.21727	0.00288662	0.0269205
945565	yfdP	-1.51072	2.64544	0.00290363	0.0270034
946059	pqqL	-1.26395	6.53268	0.00291159	0.0270034
945290	nagB	-1.52869	6.35699	0.00291478	0.0270034
947605	sstT	-1.27256	5.4899	0.00294459	0.0272197
948891	fhuF	1.36902	10.5044	0.00296111	0.0272721
945110	ybgP	-1.15673	3.23914	0.00296323	0.0272721
948370	glnA	2.11152	7.88782	0.00302278	0.0277594
947918	feoC	-1.90593	3.96298	0.00308424	0.0282379
945992	ydfO	-2.41863	2.0553	0.00308831	0.0282379
946451	fliG	-1.80216	2.52077	0.00311324	0.02837
948702	yjfK	-1.45612	2.82324	0.00311625	0.02837
946769	lrhA	-1.21837	7.51749	0.00314112	0.0285346
946023	yncG	1.42616	2.35928	0.00318606	0.0288805
947008	citB	-2.20024	4.83233	0.00321308	0.0290628
946452	argS	1.12201	8.03498	0.00324758	0.0293119
1450232	torI	-1.62404	3.32843	0.00327261	0.0294745
948973	pinR	-3.4399	7.90947	0.0032869	0.0295126
946692	ccmB	-1.31129	2.78578	0.00329117	0.0295126
945228	tatE	1.23889	4.09325	0.00329789	0.0295126
944991	frmB	-1.20313	6.52899	0.00330653	0.0295271
947603	uxaA	-1.40545	4.01941	0.00338706	0.0301822
2847738	gapC	0.995752	9.54539	0.00340267	0.0302571
948060	gabD	1.70995	2.6487	0.00341916	0.0303396
2847737	ecnB	1.61449	3.27938	0.00346074	0.030644
949034	leuO	-1.20221	5.15094	0.00350421	0.030923
946786	nmpC	-5.37186	9.81687	0.00350695	0.030923
947000	hcaR	1.86096	5.20688	0.00351911	0.0309653
946304	tsaB	1.28315	5.83996	0.00357465	0.0313687
948641	dcuB	-2.09598	4.0335	0.00357988	0.0313687
946491	yodB	-2.24707	5.799	0.00358903	0.0313835
947562	ttdR	-2.90071	3.64002	0.00361075	0.0315079
946905	fucR	-1.59042	5.66507	0.00363046	0.0316143
948122	lldR	2.21094	5.96001	0.00367096	0.0318756
945003	cusR	1.25975	3.35572	0.00367562	0.0318756
946609	yegQ	1.67017	6.59947	0.00370147	0.0320337
947723	gltD	1.12933	6.76181	0.00375957	0.0324697
946759	nuoC	1.13254	8.43287	0.00377174	0.0325081
948904	yjjI	-2.82408	6.85011	0.00381321	0.0327983
948072	yiaF	-1.08751	9.24458	0.00386395	0.0331669
946417	ybeX	1.02608	7.67048	0.00389195	0.0333392
948517	aceA	2.85767	7.49693	0.0039484	0.033754
946427	fecA	-1.94099	9.96819	0.00396903	0.0338615
947192	hypC	-2.72718	1.9039	0.00398751	0.0339497
946159	rnt	1.28821	4.46071	0.0039955	0.0339497
948130	gpmM	-1.60952	8.00735	0.00401462	0.0340433
2847723	yhaM	-1.60436	4.4865	0.0040439	0.0342226
945752	dadA	2.50287	6.71644	0.00406089	0.0342974
946550	wcaD	1.53988	1.56336	0.00417632	0.0351706
945619	csgG	-1.26816	4.40056	0.004181	0.0351706
948604	alsB	-1.48549	4.03379	0.00421052	0.0353482
947184	mltB	1.07377	4.3986	0.00422824	0.0353856
945622	csgF	-2.68227	0.448661	0.00423181	0.0353856
948500	thiF	1.64083	0.82079	0.0042441	0.0353866
945681	mfd	0.981332	7.12158	0.00424875	0.0353866
945135	tus	1.05812	5.09518	0.00425864	0.0353989
947120	patA	1.07132	3.98001	0.00431613	0.035806
946456	fliH	-1.96417	1.65291	0.00433222	0.0358687
948628	adiC	-1.47351	2.75165	0.00434446	0.0358994
945754	dadX	2.1998	6.61742	0.00446501	0.0368232
946060	tfaQ	-2.66739	2.84704	0.0044962	0.0369365
947628	yhaO	-1.6416	5.72353	0.00449632	0.0369365
945245	djlB	-1.25503	3.62478	0.00451302	0.0370015
947104	malI	-1.7499	5.03563	0.00456319	0.0372804
948658	aspA	-3.16223	11.5579	0.00456476	0.0372804
948153	dinD	-1.89731	6.33979	0.00461117	0.0375864
945002	yaeI	-1.13374	4.18775	0.00470742	0.0382967
948259	asnC	-1.18481	4.74449	0.00477407	0.038764
946104	bssS	-2.51033	7.55523	0.00479038	0.0387662
948544	lexA	-1.4036	8.21012	0.00479277	0.0387662
1450235	yafF	-1.72505	2.26105	0.00482427	0.038946
948076	csiD	1.67797	1.21297	0.00484743	0.039058
948468	btuB	-0.884789	6.9792	0.00486353	0.0390966
948419	rraA	-1.82252	9.80532	0.00487081	0.0390966
946358	ptrB	0.895618	5.32531	0.00489709	0.0392327
949023	yehR	-1.18196	5.95031	0.00493005	0.0394217
947936	glpG	1.12653	5.81861	0.00502038	0.0400294
946407	ftnB	-2.02253	5.75348	0.00502509	0.0400294
947210	rpoS	0.997304	7.63831	0.00509211	0.0404866
1450242	rzoD	-2.12496	2.24549	0.00514205	0.0408065
948642	fumB	-1.36619	3.16049	0.00524597	0.0415528
948165	yicG	-1.22432	4.97005	0.00526743	0.0416258
946828	ypfG	1.14452	4.97517	0.00527734	0.0416258
948520	pepE	-1.87832	5.17201	0.0052883	0.0416258
947974	tusA	1.48679	5.10304	0.00529478	0.0416258
948431	katG	-1.72611	6.81921	0.00530886	0.0416587
945193	fepA	1.37553	7.08446	0.00533388	0.0417771
945803	thrA	1.66569	7.14282	0.00535958	0.0419004
948914	yjiY	-6.44206	8.28761	0.00539162	0.0420726
945024	renD	-1.19091	3.29758	0.00543147	0.0422406
947758	accB	1.11565	7.85883	0.00543323	0.0422406
1450249	gnsA	-1.65799	7.50836	0.00546209	0.0423866
948741	ytfP	-0.929402	7.96737	0.0054723	0.0423876
948817	yfcZ	-2.05442	7.23404	0.00565333	0.0437094
946386	yecR	-2.08434	1.98644	0.00568713	0.04389
946838	fecB	-1.70823	8.1079	0.00572463	0.0440478
948646	ghoS	-3.10617	3.63098	0.00572851	0.0440478
946139	mdtJ	1.56074	7.02078	0.00578076	0.0443012
2847776	csrC	1.40393	12.1831	0.00578253	0.0443012
946123	yfjH	-1.18368	5.76974	0.00581893	0.0444989
947531	yqiH	-1.14656	3.2655	0.00587624	0.0448556
945785	kdsA	0.934653	7.73074	0.00589069	0.0448845
947264	sdaC	-1.74155	8.44263	0.00593993	0.0451779
947658	yraH	-1.32675	5.49412	0.00597985	0.0453994
945185	ompT	-1.95855	11.5806	0.00599342	0.0454204
947873	pabA	1.19371	4.4435	0.00601396	0.0454941
945935	ybiO	1.03061	4.26389	0.00635404	0.0479051
947837	chiA	-0.871682	5.72664	0.00635545	0.0479051
946414	cysT	1.47145	4.6185	0.00639524	0.0481187
948562	aphA	-2.03493	5.81725	0.00648276	0.0486902
946502	cbl	-1.42817	6.90286	0.00651227	0.0488246
948866	yjiP	-0.939241	4.93335	0.00654181	0.0489356
946821	intS	-1.03946	7.49109	0.00655034	0.0489356
947230	cysH	1.56339	2.33482	0.00656779	0.048979
946376	mepM	1.35309	7.88913	0.0065941	0.0490881
948968	yicR	-1.08318	4.71504	0.00661806	0.0491795
946431	ghrA	1.06416	5.28162	0.00665991	0.0493531
945481	ybjC	0.985536	4.31961	0.00666489	0.0493531
945223	yaiY	1.23717	3.02146	0.00671012	0.0496006
945354	galE	-1.87049	6.46216	0.00674331	0.0497585
